# Supplementary material for: Placental Hypomethylation Is More Pronounced in Genomic Loci Devoid of Retroelements
Source: G3 (Bethesda). 2016 Apr 27;6(7):1911–21. doi: 10.1534/g3.116.030379 (PMC4938645; doi:10.1534/g3.116.030379)
Supplement: Supplemental Material [file supp_g3.116.030379_FileS1.xlsx]

## Sheet: Placenta_hypo
Description: Excel spread sheet containing information on 6146 differentially methylated fragments (DMFs) identified in the present study that were hypomethylated in human placenta. The spreadsheet provides data of chromosome, length of the DMFs, number of CpG sites contained within the DMFs, p value, distance in relation to the gene (calculated from the start of the gene), relationship of the DM…
#Chr	Start	End	Length	CpG sites	P value	Neutrophil	Placenta	Difference	Distance from the start of the gene	Relation with gene	Gene name
1	7445310	7445397	88	3	6.20635e-07	0.935	0.6832	0.25	-600012	on_intron	CAMTA1
1	43917040	43917164	125	5	2.65704e-11	0.8609	0.6081	0.25	-2619	on_exon	HYI
1	49893146	49893262	117	4	6.11161e-07	0.9687	0.7227	0.25	566729	-	AL645730.2
1	53568979	53569072	94	5	8.10571e-07	0.963	0.7137	0.25	-39309	intron_exon_boundary	SLC1A7
2	31472331	31472444	114	3	9.91306e-08	0.9324	0.6809	0.25	-15563	exon_intron_boundary	EHD3
2	127592940	127593022	83	3	7.00747e-07	0.9561	0.7016	0.25	582982	-	PROC
2	165205088	165205151	64	2	1.31129e-06	0.8422	0.5941	0.25	612567	-	FIGN
2	242710483	242710586	104	5	5.50075e-07	0.9606	0.7133	0.25	5655	-	GAL3ST2
3	97202702	97202786	85	4	2.59213e-07	0.8937	0.6398	0.25	-669360	on_intron	EPHA6
5	37248421	37248526	106	6	2.61324e-09	0.8991	0.6468	0.25	-1108	on_intron	C5orf42
6	1020427	1020517	91	4	1.28455e-06	0.9271	0.6783	0.25	59648	-	AL033381.1
6	66709321	66709438	118	5	1.87324e-07	0.9086	0.6615	0.25	292204	-	EYS
6	110697108	110697217	110	3	3.38265e-07	0.9676	0.7222	0.25	17634	-	C6orf186
7	66985	67081	97	4	9.57556e-08	0.9563	0.7104	0.25	125889	-	FAM20C
7	1488761	1488875	115	8	6.13904e-09	0.9587	0.7038	0.25	-10376	on_intron	MICALL2
7	44578247	44578336	90	5	9.6348e-08	0.9343	0.6831	0.25	-2666	on_intron	NPC1L1
7	116501312	116501422	111	7	3.07728e-08	0.9261	0.6745	0.25	-50297	on_intron	CAPZA2
8	141599468	141599565	98	4	1.44204e-06	0.9587	0.7118	0.25	-46249	on_intron	EIF2C2
9	134306498	134306609	112	3	6.21297e-07	0.9776	0.7283	0.25	-37128	on_intron	PRRC2B
10	8529434	8529519	86	3	3.43232e-07	0.9258	0.6732	0.25	699445	-	KIN
10	13344722	13344818	97	6	1.55478e-08	0.3733	0.1211	0.25	311	-	PHYH
10	43615108	43615226	119	6	3.11689e-08	0.9524	0.7001	0.25	-42750	exon_intron_boundary	RET
10	104379025	104379149	125	4	4.04712e-07	0.9713	0.7206	0.25	-115404	on_intron	SUFU
10	125835360	125835467	108	3	2.53507e-07	0.9304	0.6794	0.25	-17845	on_intron	CHST15
10	135432003	135432097	95	5	7.21041e-07	0.8869	0.6383	0.25	48542	-	SPRNP1
11	2048120	2048226	107	5	1.21172e-06	0.8955	0.6451	0.25	113506	-	IGF2-AS
11	12267688	12267807	120	4	5.64712e-08	0.9848	0.7343	0.25	-152263	on_intron	MICAL2
11	66646104	66646208	105	5	1.65264e-10	0.9634	0.7174	0.25	-79742	on_intron	PC
11	67223937	67224050	114	6	1.1586e-07	0.9614	0.7079	0.25	-4172	on_intron	CABP4
11	69234680	69234802	123	5	3.35016e-08	0.9379	0.6889	0.25	221054	-	CCND1
12	112124444	112124579	136	8	4.23098e-08	0.3366	0.0866	0.25	655	-	BRAP
12	132643325	132643445	121	5	4.35716e-08	0.9303	0.6836	0.25	14446	-	DDX51
13	38710684	38710780	97	5	3.34738e-07	0.9143	0.6646	0.25	213207	-	UFM1
13	43134077	43134168	92	6	1.51026e-06	0.9423	0.6931	0.25	2705	-	TNFSF11
14	52633484	52633575	92	7	5.45375e-07	0.9546	0.7083	0.25	100857	-	PTGDR
14	54969985	54970117	133	6	7.83699e-07	0.9327	0.6845	0.25	14072	-	GMFB
14	96180359	96180491	133	12	5.35737e-07	0.4403	0.1886	0.25	-173	on_exon	TCL1A
15	39936484	39936582	99	6	7.26794e-07	0.937	0.6896	0.25	-138546	on_intron	FSIP1
16	411113	411176	64	5	5.99707e-07	0.9423	0.6877	0.25	35550	-	NME4
16	15240413	15240530	118	9	1.47575e-07	0.9627	0.7098	0.25	14956	-	NPIPP1
17	72450692	72450821	130	5	4.52731e-09	0.3386	0.0841	0.25	11702	-	CD300A
17	78169398	78169524	127	5	1.27713e-06	0.9415	0.6902	0.25	-17249	exon_intron_boundary	CARD14
18	77564253	77564358	106	5	3.72449e-08	0.9556	0.7047	0.25	59311	-	KCNG2
19	3826887	3826988	102	6	1.06608e-06	0.9487	0.6984	0.25	-42139	on_intron	ZFR2
19	17972294	17972421	128	9	7.49956e-10	0.8756	0.6245	0.25	-1690	on_intron	RPL18A
19	18547125	18547254	130	13	8.57144e-07	0.9494	0.7039	0.25	-1985	intron_exon_boundary	ISYNA1
19	38747745	38747860	116	5	1.35161e-07	0.9562	0.7085	0.25	515	-	PPP1R14A
19	49919610	49919714	105	6	2.79903e-07	0.9747	0.7257	0.25	-28238	on_intron	CCDC155
20	10030238	10030372	135	6	3.22305e-07	0.9343	0.6854	0.25	-14682	on_exon	ANKRD5
21	45617140	45617261	122	8	4.89661e-08	0.9263	0.6805	0.25	88461	-	AIRE
21	46237141	46237264	124	13	1.50686e-06	0.5153	0.263	0.25	-1552	on_intron	SUMO3
21	46803617	46803740	124	7	1.45113e-07	0.4372	0.1835	0.25	95805	-	POFUT2
22	19114867	19114996	130	4	2.32353e-07	0.9484	0.7013	0.25	3326	-	TSSK2
22	35795282	35795386	105	11	3.77298e-08	0.9276	0.6739	0.25	671	-	MCM5
1	46678248	46678340	93	3	5.27719e-08	0.9529	0.6893	0.26	-9333	on_intron	C1orf190
1	54584280	54584402	123	5	3.19652e-09	0.9507	0.6864	0.26	65104	-	TMEM59
1	173893173	173893292	120	3	1.50779e-06	0.9285	0.6661	0.26	6658	-	SERPINC1
1	203456387	203456521	135	6	3.26546e-07	0.9529	0.6907	0.26	-11564	on_exon	PRELP
2	111565146	111565247	102	3	7.79674e-08	0.9625	0.7068	0.26	129456	-	BUB1
2	130525068	130525154	87	4	7.18767e-07	0.9421	0.6866	0.26	212082	-	RAB6C
2	131073715	131073818	104	8	8.36747e-08	0.9273	0.6678	0.26	25981	-	IMP4
3	51623984	51624099	116	5	3.94433e-08	0.9418	0.6772	0.26	-48502	on_intron	RAD54L2
3	179390265	179390380	116	4	3.63404e-07	0.9585	0.7016	0.26	67824	-	MRPL47
3	194090342	194090490	149	10	9.52467e-07	0.3096	0.0475	0.26	-129	-	LRRC15
6	32169934	32170025	92	3	1.17457e-07	0.9356	0.6748	0.26	-21909	on_intron	NOTCH4
6	34750388	34750480	93	5	4.45296e-09	0.9742	0.7165	0.26	9378	-	UHRF1BP1
7	408656	408745	90	6	3.44275e-08	0.902	0.6406	0.26	179100	-	AC145676.2
7	3048722	3048824	103	3	3.66771e-08	0.9783	0.7149	0.26	-34856	on_intron	CARD11
7	73678214	73678312	99	6	2.17688e-07	0.9298	0.6683	0.26	9441	-	RFC2
7	76051509	76051604	96	3	2.98156e-08	0.9588	0.6946	0.26	-24768	on_intron	ZP3
8	787045	787168	124	9	2.93223e-08	0.9522	0.6965	0.26	98940	-	ERICH1
8	52317644	52317749	106	8	4.3772e-07	0.9358	0.6783	0.26	-404360	on_intron	PXDNL
8	66338693	66338789	97	5	6.13967e-07	0.9526	0.6897	0.26	217336	-	MTFR1
9	79512979	79513073	95	4	7.88739e-08	0.8661	0.6105	0.26	121499	-	FOXB2
9	97848816	97848922	107	4	6.64619e-07	0.9578	0.6972	0.26	-359938	on_intron	C9orf3
9	111618304	111618411	108	4	7.52405e-09	0.8998	0.6365	0.26	-934	on_exon	ACTL7B
9	139903940	139904061	122	5	1.30632e-07	0.9605	0.7012	0.26	-19433	intron_exon_boundary	ABCA2
10	72095809	72095908	100	4	1.70126e-07	0.9477	0.6887	0.26	-46572	on_intron	LRRC20
11	420817	420917	101	9	7.00425e-09	0.9162	0.6529	0.26	-21193	exon_intron_boundary	ANO9
11	2036949	2037075	127	7	1.15399e-06	0.9253	0.6667	0.26	124866	-	C11orf89
11	64884164	64884291	128	10	1.61246e-08	0.4735	0.2134	0.26	-1005	on_exon	ZNHIT2
13	76764443	76764574	132	10	1.13211e-06	0.9217	0.6582	0.26	640869	-	COMMD6
13	114621248	114621355	108	6	7.20509e-10	0.9252	0.6674	0.26	54203	-	GAS6
14	94369421	94369522	102	2	4.13863e-08	0.9073	0.6496	0.26	15719	-	FAM181A
15	93584889	93584983	95	7	1.04059e-07	0.9295	0.6681	0.26	164313	-	RP11-326A13.2
15	101590360	101590457	98	4	6.49462e-07	0.9515	0.6938	0.26	-131036	on_intron	LRRK1
17	1839457	1839579	123	8	1.51314e-06	0.9351	0.6734	0.26	-88720	on_exon	RTN4RL1
17	18011759	18011862	104	3	5.82123e-07	0.9581	0.6958	0.26	159	-	MYO15A
17	76606477	76606561	85	3	1.36273e-06	0.9538	0.6956	0.26	33002	-	DNAH17
17	81084689	81084819	131	7	5.10378e-07	0.8959	0.6397	0.26	89848	-	AC139099.1
18	74097024	74097142	119	11	1.47825e-06	0.9731	0.7138	0.26	-110121	on_intron	ZNF516
22	42800362	42800505	144	5	4.61761e-07	0.8639	0.6023	0.26	-28038	on_intron	NFAM1
1	1313516	1313658	143	5	1.29454e-06	0.9302	0.6566	0.27	2642	-	AURKAIP1
1	2270444	2270548	105	4	1.59855e-09	0.8518	0.5819	0.27	-52701	on_intron	MORN1
1	7844853	7844963	111	12	5.65789e-07	0.7274	0.4616	0.27	-582	on_exon	PER3
1	27416872	27417038	167	9	1.4842e-06	0.9543	0.6799	0.27	77546	-	FAM46B
1	41901591	41901693	103	3	8.20335e-07	0.5018	0.2297	0.27	193766	-	SCMH1
1	45126168	45126287	120	5	1.92543e-07	0.9227	0.6487	0.27	-14058	on_intron	TMEM53
1	228115823	228115937	115	3	6.16901e-07	0.9402	0.673	0.27	-19807	on_intron	WNT9A
1	228549324	228549453	130	6	5.31942e-09	0.9278	0.6624	0.27	-153621	on_intron	OBSCN
2	66196247	66196347	101	3	8.39854e-08	0.9262	0.653	0.27	464238	-	MEIS1
2	135462500	135462607	108	4	9.91661e-08	0.9354	0.6647	0.27	133511	-	ACMSD
2	166813666	166813791	126	14	6.61792e-07	0.9014	0.6269	0.27	3314	-	TTC21B
2	241359939	241360052	114	4	1.25039e-06	0.8582	0.5901	0.27	15037	-	GPC1
3	49699752	49699828	77	6	2.14002e-08	0.9214	0.6533	0.27	-107905	on_exon	BSN
3	195590837	195590933	97	4	5.48354e-08	0.913	0.6474	0.27	-47978	on_exon	TNK2
4	1765563	1765708	146	9	2.15516e-08	0.5953	0.3283	0.27	29327	-	FGFR3
4	2129905	2130021	117	5	5.14303e-07	0.9623	0.6959	0.27	-113942	exon_intron_boundary	POLN
4	6769583	6769685	103	3	4.77538e-08	0.8926	0.6181	0.27	57977	-	MRFAP1L1
4	7454363	7454467	105	2	6.82277e-07	0.9694	0.6986	0.27	17664	-	PSAPL1
4	7740800	7740901	102	4	4.07798e-07	0.9776	0.7037	0.27	-546635	on_intron	SORCS2
4	103421149	103421223	75	2	6.40424e-08	0.9599	0.6941	0.27	1264	-	NFKB1
4	181764451	181764561	111	5	9.06225e-07	0.8229	0.55	0.27	1300580	-	ODZ3
5	108924032	108924155	124	4	1.16178e-07	0.9663	0.698	0.27	178338	-	PJA2
5	130466066	130466158	93	5	1.94403e-07	0.9732	0.6986	0.27	40346	-	LYRM7
6	87832427	87832513	87	15	3.35018e-10	0.307	0.035	0.27	27604	-	CGA
6	158625817	158625950	134	4	9.46236e-07	0.9498	0.6832	0.27	36506	-	SERAC1
6	166868794	166868903	110	11	8.12685e-09	0.9584	0.6921	0.27	-451144	on_intron	RPS6KA2
7	2115694	2115811	118	7	1.38624e-07	0.9549	0.6866	0.27	166047	-	NUDT1
7	73757127	73757220	94	7	6.98246e-07	0.9748	0.7073	0.27	-53416	on_intron	CLIP2
8	35809689	35809805	117	5	1.47928e-07	0.9283	0.659	0.27	832038	-	KCNU1
9	128143381	128143476	96	4	1.6228e-09	0.8356	0.5705	0.27	139760	-	HSPA5
9	138399929	138400057	129	5	1.40786e-07	0.9326	0.6587	0.27	6350	-	C9orf116
10	125318619	125318721	103	7	9.34136e-07	0.852	0.5792	0.27	107151	-	GPR26
11	15582490	15582597	108	11	4.24079e-07	0.9522	0.6776	0.27	588591	-	CALCA
12	6946681	6946809	129	6	1.38229e-07	0.9729	0.6992	0.27	-9604	exon_intron_boundary	LEPREL2
12	49513072	49513192	121	7	2.77915e-07	0.975	0.7008	0.27	8390	-	LMBR1L
12	104688037	104688154	118	7	1.22468e-08	0.7771	0.505	0.27	9364	-	EID3
12	124895115	124895233	119	4	1.27047e-06	0.9327	0.662	0.27	-157019	on_intron	NCOR2
13	24960364	24960445	82	3	1.5407e-10	0.8973	0.63	0.27	64799	-	AL359736.1
14	74929111	74929250	140	4	4.76062e-07	0.9429	0.6775	0.27	31174	-	ISCA2
14	94619657	94619720	64	4	5.29804e-07	0.9642	0.6939	0.27	23068	-	IFI27L2
14	104501230	104501350	121	6	6.62817e-08	0.9508	0.6762	0.27	-106550	intron_exon_boundary	TDRD9
15	62681346	62681460	115	3	4.91525e-08	0.9589	0.6876	0.27	140353	-	AC126323.1
15	63753498	63753606	109	7	1.41754e-06	0.9678	0.6929	0.27	43188	-	USP3
15	77908701	77908804	104	4	1.34751e-06	0.9133	0.644	0.27	-80135	on_intron	LINGO1
16	49571229	49571339	111	3	1.03051e-07	0.9456	0.6805	0.27	-289688	on_intron	ZNF423
16	84225267	84225376	110	5	1.14795e-07	0.9138	0.6419	0.27	-652	on_intron	ADAD2
16	88634995	88635084	90	3	1.34708e-06	0.9675	0.6997	0.27	-1552	on_exon	C16orf85
17	3797949	3798066	118	3	6.56349e-07	0.8817	0.6162	0.27	1612	-	CAMKK1
17	46132352	46132434	83	5	2.89157e-07	0.9372	0.6628	0.27	-6747	on_intron	NFE2L1
17	63512629	63512729	101	4	9.56912e-07	0.482	0.2124	0.27	459710	-	GNA13
17	75763950	75764039	90	5	8.4884e-07	0.9579	0.6894	0.27	236211	-	TNRC6C
18	48636997	48637101	105	7	1.79348e-08	0.4458	0.1711	0.27	285244	-	MRO
18	63673387	63673513	127	6	3.92237e-07	0.9146	0.6483	0.27	2344191	-	SERPINB3
19	246861	246970	110	7	1.18898e-06	0.3891	0.1153	0.27	44689	-	AC010507.1
19	646098	646217	120	9	4.53839e-07	0.9222	0.649	0.27	12531	-	POLRMT
19	14181456	14181575	120	7	2.10362e-08	0.9512	0.678	0.27	1774	-	AC022098.1
19	15348925	15349054	130	11	9.26828e-12	0.9427	0.6749	0.27	-94430	on_exon	BRD4
19	17360040	17360132	93	8	2.58179e-07	0.9637	0.6917	0.27	3890	-	NR2F6
19	17399833	17399939	107	4	1.93209e-07	0.9474	0.6761	0.27	16539	-	MRPL34
19	33498874	33498981	108	6	1.14397e-06	0.945	0.6796	0.27	-56949	intron_exon_boundary	RHPN2
19	38908940	38909080	141	8	4.58724e-08	0.3705	0.0959	0.27	-8004	intron_exon_boundary	RASGRP4
19	38964218	38964321	104	12	8.14721e-11	0.9601	0.6857	0.27	47274	-	RASGRP4
19	43888845	43888908	64	3	5.26225e-07	0.9644	0.692	0.27	5570	-	AC005392.1
20	57616517	57616645	129	7	5.07135e-07	0.9713	0.7007	0.27	-1446	on_intron	SLMO2
21	44724751	44724830	80	3	3.0712e-07	0.9455	0.6763	0.27	142365	-	AP001631.10
21	47566141	47566230	90	5	1.24284e-06	0.8865	0.6122	0.27	-9339	on_intron	FTCD
22	44456520	44456611	92	3	1.43619e-06	0.9281	0.6629	0.27	-61519	on_intron	PARVB
22	45344495	45344604	110	3	3.17395e-08	0.7487	0.4747	0.27	-61384	on_intron	PHF21B
X	426363	426486	124	7	8.90237e-09	0.9383	0.6684	0.27	78674	-	PPP2R3B
X	1350473	1350572	100	6	8.14911e-08	0.9398	0.6686	0.27	18858	-	CRLF2
X	110782356	110782475	120	6	1.11047e-06	0.9016	0.6282	0.27	126569	-	ALG13
1	5575382	5575484	103	3	4.6426e-07	0.888	0.6068	0.28	476043	-	KCNAB2
1	9049987	9050095	109	2	3.05308e-07	0.8062	0.528	0.28	110680	-	ENO1
1	28829333	28829419	87	4	4.16928e-08	0.9783	0.6973	0.28	3037	-	RCC1
1	33975120	33975234	115	8	1.21384e-06	0.9552	0.6759	0.28	78468	-	PHC2
1	150529524	150529655	132	4	2.53702e-07	0.9482	0.6664	0.28	-7770	intron_internal	ADAMTSL4
1	176382371	176382452	82	3	1.89286e-07	0.9093	0.6268	0.28	49856	-	PAPPA2
1	228129798	228129898	101	6	2.13896e-08	0.9409	0.6608	0.28	-5832	on_intron	WNT9A
2	8160646	8160709	64	2	6.36338e-08	0.9767	0.6959	0.28	658267	-	ID2
2	26947110	26947233	124	4	2.06344e-08	0.8971	0.6167	0.28	-31674	on_intron	KCNK3
2	121815962	121816094	133	2	2.88048e-08	0.9334	0.6552	0.28	678586	-	TSN
2	129706815	129706911	97	5	5.59085e-07	0.9179	0.6417	0.28	630665	-	HS6ST1
2	241795750	241795813	64	6	3.51217e-10	0.9417	0.6608	0.28	12084	-	AGXT
3	52298035	52298161	127	5	4.73496e-10	0.9239	0.6399	0.28	-24000	on_intron	WDR82
3	84884011	84884150	140	8	3.89049e-08	0.9082	0.6326	0.28	123983	-	CADM2
3	128140328	128140481	154	5	6.64484e-08	0.9524	0.6763	0.28	267572	-	RUVBL1
3	161769829	161769932	104	3	1.37497e-06	0.9386	0.656	0.28	679162	-	SPTSSB
4	7125586	7125708	123	3	1.23627e-08	0.8221	0.5398	0.28	55663	-	GRPEL1
4	39448432	39448527	96	10	1.43979e-07	0.4128	0.132	0.28	-40053	on_exon	KLB
4	134377553	134377634	82	2	8.77211e-07	0.8604	0.5845	0.28	1009164	-	RP11-62N21.1
5	1132826	1132940	115	4	3.65889e-07	0.9299	0.6457	0.28	20655	-	SLC12A7
5	1282871	1282983	113	9	1.43085e-07	0.93	0.6468	0.28	-12312	on_exon	TERT
5	6045739	6045847	109	6	4.51146e-08	0.9673	0.6867	0.28	402890	-	UBE2QL1
5	27523792	27523901	110	8	7.9442e-07	0.9343	0.6519	0.28	402536	-	CDH9
5	42902833	42902942	110	8	1.97731e-08	0.9668	0.6878	0.28	15340	-	SEPP1
5	71259452	71259592	141	4	3.64398e-07	0.9646	0.6817	0.28	143470	-	MAP1B
5	135213925	135214028	104	3	4.90285e-09	0.8505	0.5737	0.28	-43689	on_intron	SLC25A48
5	151934974	151935088	115	4	3.23123e-07	0.9337	0.6497	0.28	122046	-	NMUR2
5	169472518	169472629	112	3	1.84558e-10	0.9794	0.6997	0.28	-408377	on_intron	DOCK2
5	177843375	177843476	102	4	5.47611e-07	0.9459	0.6628	0.28	-174180	on_intron	COL23A1
6	17212939	17213046	108	4	2.63892e-08	0.7557	0.4753	0.28	68532	-	RBM24
6	43096814	43096908	95	7	6.82965e-07	0.9583	0.6736	0.28	-52901	on_exon	PTK7
6	44457615	44457721	107	3	6.58601e-07	0.9274	0.6432	0.28	176553	-	AARS2
6	65468753	65468856	104	8	1.67465e-07	0.9458	0.6659	0.28	-948364	on_intron	EYS
6	168168354	168168487	134	5	1.27143e-06	0.9004	0.6219	0.28	59116	-	MLLT4
7	705693	705803	111	9	2.54195e-07	0.9469	0.6695	0.28	-61593	on_intron	PRKAR1B
7	1034125	1034239	115	4	2.2519e-07	0.8711	0.5871	0.28	49974	-	GPR146
7	5324393	5324501	109	7	5.48634e-07	0.3969	0.1183	0.28	-10500	on_intron	SLC29A4
7	27342619	27342708	90	2	1.0054e-06	0.9661	0.6868	0.28	61773	-	RP1-170O19.17
7	75812558	75812646	89	5	5.03771e-07	0.9528	0.6772	0.28	18571	-	SRRM3
8	2446757	2446852	96	4	1.37946e-07	0.9402	0.6565	0.28	1758652	-	ERICH1
8	140229267	140229361	95	5	2.21552e-07	0.5656	0.2826	0.28	303019	-	COL22A1
9	40715909	40716036	128	5	5.39156e-07	0.9216	0.6445	0.28	784644	-	FAM75A5
10	43900876	43900959	84	6	1.34227e-06	0.8267	0.5426	0.28	-3756	on_intron	HNRNPF
10	52110320	52110414	95	3	1.16904e-07	0.9598	0.6756	0.28	-274474	on_intron	SGMS1
10	82442236	82442352	117	3	3.16745e-07	0.9718	0.6875	0.28	325726	-	DYDC1
10	98780450	98780557	108	3	3.67492e-08	0.9817	0.7027	0.28	-271962	on_intron	ARHGAP19
11	1224077	1224176	100	4	1.58568e-07	0.623	0.345	0.28	20121	-	MUC5B
11	6385183	6385264	82	2	1.89441e-07	0.9275	0.6478	0.28	26392	-	SMPD1
11	67781466	67781594	129	6	2.73974e-08	0.9451	0.6621	0.28	16491	-	NDUFS8
12	2846953	2847085	133	5	2.58624e-07	0.963	0.6863	0.28	57035	-	FKBP4
12	38552810	38552913	104	5	6.50206e-08	0.8751	0.5923	0.28	157468	-	ALG10B
12	56937747	56937810	64	3	4.25367e-08	0.9691	0.6852	0.28	-22096	on_intron	RBMS2
13	53298649	53298758	110	5	4.59239e-07	0.9522	0.6692	0.28	-15297	on_intron	LECT1
13	100487551	100487655	105	4	1.89859e-09	0.9189	0.6391	0.28	-228735	on_intron	CLYBL
13	113396036	113396110	75	2	1.88964e-07	0.9377	0.6584	0.28	-51466	on_intron	ATP11A
13	114068081	114068180	100	3	3.39458e-07	0.8943	0.6185	0.28	49636	-	GRTP1
14	21584587	21584713	127	4	4.74341e-08	0.9689	0.6864	0.28	11707	-	ZNF219
14	52674888	52674984	97	4	8.20903e-07	0.9336	0.6487	0.28	59448	-	PTGDR
14	64853802	64853942	141	7	1.3202e-06	0.4672	0.1902	0.28	808	-	MTHFD1
14	84451986	84452082	97	4	1.41885e-07	0.9612	0.686	0.28	1542862	-	RP11-497E19.2
14	96668497	96668592	96	4	1.01085e-06	0.6699	0.3903	0.28	2425	-	BDKRB2
15	54253355	54253443	89	2	1.37672e-06	0.9152	0.6373	0.28	198281	-	WDR72
15	78941309	78941414	106	4	1.80423e-07	0.9099	0.6265	0.28	-71318	on_intron	RP11-335K5.3
16	68558998	68559077	80	4	2.52999e-09	0.9522	0.6702	0.28	14585	-	ZFP90
16	77640272	77640355	84	3	2.92762e-07	0.8946	0.612	0.28	116057	-	NUDT7
17	1623437	1623525	89	3	2.59074e-07	0.9549	0.6706	0.28	9787	-	TLCD2
17	43655920	43656053	134	4	7.7879e-07	0.9594	0.6827	0.28	61618	-	C17orf69
17	44321883	44321978	96	5	4.69249e-07	0.7879	0.5045	0.28	48122	-	LRRC37A
18	44259983	44260099	117	7	8.61888e-07	0.9115	0.6318	0.28	-77148	on_exon	ST8SIA5
19	391740	391846	107	6	1.25982e-06	0.9549	0.67	0.28	15728	-	THEG
19	2608641	2608732	92	3	2.36232e-07	0.9108	0.6264	0.28	-94104	on_intron	GNG7
19	58729420	58729519	100	5	6.73365e-07	0.9609	0.6804	0.28	10552	-	ZNF544
20	43355838	43355951	114	7	1.23583e-08	0.9574	0.6769	0.28	-12465	on_exon	WISP2
20	49214117	49214281	165	9	3.53973e-08	0.9567	0.6734	0.28	-93947	exon_intron_boundary	FAM65C
21	43786663	43786726	64	3	1.40378e-08	0.9564	0.6787	0.28	-39	-	TFF1
21	45413679	45413792	114	7	2.14707e-07	0.9312	0.6481	0.28	18409	-	TRAPPC10
21	45838451	45838548	98	3	8.25556e-07	0.9575	0.681	0.28	-68501	on_intron	TRPM2
22	25788369	25788474	106	5	1.17476e-09	0.9478	0.6667	0.28	-12974	on_intron	LRP5L
1	1341563	1341654	92	6	1.53755e-08	0.9152	0.6213	0.29	-1129	on_intron	MRPL20
1	1341655	1341747	93	9	3.66271e-07	0.8847	0.5988	0.29	-1037	on_intron	MRPL20
1	15189737	15189854	118	4	4.55024e-07	0.9223	0.6336	0.29	-264653	on_intron	KAZN
1	18518147	18518265	119	3	2.45307e-07	0.6779	0.3847	0.29	-84024	on_intron	IGSF21
1	32208537	32208622	86	8	1.49217e-07	0.8592	0.571	0.29	-21956	on_intron	BAI2
1	228536556	228536655	100	5	7.84833e-07	0.9107	0.621	0.29	-140823	on_intron	OBSCN
2	1562999	1563098	100	3	9.19854e-07	0.7902	0.5004	0.29	885561	-	TMEM18
2	98208413	98208493	81	3	3.18947e-09	0.9504	0.6626	0.29	54011	-	COX5B
2	126019394	126019513	120	5	1.60589e-07	0.9323	0.6374	0.29	1393997	-	GYPC
2	191696065	191696139	75	3	8.27086e-09	0.9356	0.6427	0.29	49415	-	GLS
2	241108674	241108806	133	8	3.79184e-10	0.9291	0.6375	0.29	24696	-	OTOS
2	241391281	241391380	100	3	4.52842e-10	0.846	0.5544	0.29	-4849	on_intron	AC110619.2
3	10053303	10053410	108	4	1.03247e-06	0.3814	0.0963	0.29	504	-	TMEM111
3	13141004	13141130	127	6	1.7468e-07	0.9303	0.6387	0.29	26388	-	IQSEC1
3	44155476	44155608	133	3	1.1642e-06	0.8404	0.5553	0.29	127771	-	C3orf77
5	171248091	171248189	99	4	4.73783e-10	0.9638	0.6697	0.29	372988	-	EFCAB9
6	97439631	97439770	140	8	7.93324e-07	0.9487	0.6582	0.29	93875	-	NDUFAF4
6	156433114	156433247	134	5	4.23522e-07	0.908	0.6146	0.29	656078	-	NOX3
6	160018638	160018742	105	6	8.92408e-09	0.9273	0.6378	0.29	127876	-	WTAP
7	66165257	66165386	130	5	2.39081e-07	0.966	0.6761	0.29	40335	-	RABGEF1
7	157905599	157905714	116	4	1.51212e-08	0.9238	0.6375	0.29	-474880	on_intron	PTPRN2
7	158061718	158061819	102	6	1.64861e-07	0.8699	0.5809	0.29	587451	-	WDR60
8	1042289	1042407	119	7	8.40369e-07	0.8976	0.6072	0.29	354184	-	ERICH1
8	1586354	1586470	117	4	4.42207e-08	0.9521	0.6632	0.29	-136938	on_intron	DLGAP2
8	11444763	11444836	74	4	7.42716e-07	0.8651	0.5702	0.29	27235	-	RP11-148O21.2
8	23120953	23121058	106	5	2.46511e-08	0.9389	0.6503	0.29	6576	-	R3HCC1
8	25792144	25792282	139	7	2.3981e-07	0.8784	0.5913	0.29	-110768	on_intron	EBF2
8	41571702	41571798	97	5	2.15977e-07	0.9136	0.626	0.29	-182577	exon_intron_boundary	ANK1
8	101156925	101157015	91	8	5.47371e-07	0.9199	0.6334	0.29	5798	-	POLR2K
8	144234652	144234771	120	5	4.23383e-07	0.8234	0.5294	0.29	60298	-	GPIHBP1
9	93522098	93522195	98	4	1.34022e-08	0.945	0.6598	0.29	41875	-	SYK
9	95947588	95947705	118	17	8.9036e-10	0.3805	0.0861	0.29	51019	-	NINJ1
9	138584141	138584232	92	6	6.2173e-07	0.8955	0.6076	0.29	52756	-	GLT6D1
10	79240489	79240588	100	3	3.87781e-08	0.922	0.633	0.29	386046	-	AL391421.1
10	81020960	81021054	95	5	3.07282e-07	0.9419	0.6549	0.29	-192261	on_intron	ZMIZ1
10	102522049	102522183	135	5	1.06826e-07	0.9004	0.6098	0.29	-26822	on_intron	PAX2
10	104410087	104410195	109	4	1.19566e-06	0.817	0.5249	0.29	-5942	on_intron	TRIM8
10	126119138	126119272	135	5	1.39088e-06	0.9685	0.6822	0.29	11594	-	OAT
11	2495135	2495229	95	6	3.49329e-07	0.858	0.5723	0.29	50861	-	TRPM5
11	71022313	71022416	104	3	4.90173e-07	0.9154	0.6266	0.29	215898	-	KRTAP5-7
11	117342584	117342674	91	4	7.30511e-08	0.9652	0.6714	0.29	-345655	on_exon	DSCAML1
11	134801411	134801518	108	4	1.01838e-06	0.9317	0.6374	0.29	519600	-	B3GAT1
12	1908475	1908562	88	4	2.94086e-10	0.917	0.6221	0.29	-119526	on_intron	CACNA2D4
12	109000338	109000482	145	6	4.0553e-07	0.9795	0.6913	0.29	8243	-	TMEM119
12	130937912	130938039	128	4	2.04147e-07	0.918	0.6279	0.29	-262913	on_intron	RIMBP2
12	132145108	132145257	150	8	3.58195e-07	0.9677	0.6793	0.29	50370	-	SFSWAP
13	98452804	98452901	98	4	6.3605e-07	0.4149	0.1231	0.29	152842	-	IPO5
13	113543155	113543300	146	10	1.47604e-09	0.9684	0.6776	0.29	5393	-	MCF2L
13	114457622	114457712	91	2	1.31713e-06	0.9453	0.6594	0.29	4505	-	FAM70B
14	54419513	54419619	107	6	1.49206e-10	0.3772	0.0854	0.29	-5965	on_intron	BMP4
15	25389170	25389292	123	3	1.13414e-06	0.88	0.5855	0.29	1456721	-	NDN
16	1209200	1209296	97	8	1.43558e-06	0.811	0.5223	0.29	-6054	on_intron	CACNA1H
16	8981572	8981676	105	3	1.49759e-09	0.8871	0.5956	0.29	18710	-	CARHSP1
16	29322375	29322507	133	5	2.97111e-07	0.9625	0.6714	0.29	143316	-	SLX1B
16	49526621	49526773	153	7	5.26875e-07	0.8733	0.5834	0.29	-334296	on_intron	ZNF423
17	56280504	56280606	103	3	2.37323e-08	0.9208	0.6316	0.29	-10516	on_exon	EPX
18	12081412	12081510	99	4	3.89651e-09	0.911	0.6243	0.29	23599	-	AP002414.1
19	12985300	12985393	94	8	1.21993e-06	0.9398	0.653	0.29	-36133	on_intron	MAST1
19	13323157	13323245	89	3	4.80596e-07	0.9133	0.6242	0.29	-294116	on_intron	CACNA1A
19	41168185	41168307	123	6	1.39174e-06	0.8043	0.5097	0.29	54702	-	ITPKC
20	31749745	31749878	134	7	3.4268e-08	0.961	0.6696	0.29	-303	on_intron	BPIFA2
20	40100595	40100676	82	5	1.28217e-06	0.9624	0.6738	0.29	-146537	on_intron	CHD6
20	60724089	60724185	97	5	5.63921e-07	0.9537	0.6631	0.29	5594	-	PSMA7
20	60805951	60806074	124	4	1.47688e-06	0.9489	0.6636	0.29	905	-	AL078633.1
20	62772469	62772586	118	7	7.79743e-08	0.9482	0.6548	0.29	33946	-	NPBWR2
21	37963960	37964068	109	4	4.49505e-07	0.9417	0.6536	0.29	15094	-	CLDN14
21	43714565	43714685	121	5	1.26889e-06	0.9589	0.6738	0.29	-94885	intron_exon_boundary	ABCG1
21	46475058	46475154	97	8	1.74627e-07	0.9486	0.6567	0.29	115231	-	C21orf67
22	18955896	18955998	103	3	3.98823e-07	0.5093	0.223	0.29	31831	-	PRODH
22	23368887	23369015	129	4	2.33535e-09	0.9572	0.6669	0.29	43526	-	GNAZ
22	38037400	38037500	101	6	6.69402e-08	0.9275	0.6387	0.29	-6838	exon_intron_boundary	SH3BP1
22	40013041	40013141	101	4	3.9562e-07	0.7487	0.4558	0.29	-46382	on_intron	CACNA1I
22	44764858	44764966	109	6	6.80495e-07	0.9319	0.6397	0.29	56128	-	KIAA1644
22	46529338	46529454	117	4	1.67736e-07	0.9179	0.6275	0.29	79315	-	C22orf26
22	49637354	49637470	117	7	9.70447e-07	0.8322	0.5447	0.29	610021	-	ZBED4
X	102373070	102373154	85	6	9.36923e-08	0.9188	0.6297	0.29	24914	-	NXF3
1	3121727	3121812	86	4	9.96317e-07	0.926	0.6265	0.3	-136079	on_intron	PRDM16
1	4182538	4182632	95	3	2.41028e-07	0.7803	0.4783	0.3	365682	-	C1orf174
1	4560402	4560508	107	3	2.75074e-07	0.9393	0.6367	0.3	154285	-	AJAP1
1	6143441	6143556	116	4	8.16407e-07	0.9751	0.6799	0.3	-92029	on_intron	KCNAB2
1	15285115	15285256	142	6	4.79306e-07	0.9367	0.6403	0.3	-360055	on_intron	KAZN
1	116370761	116370884	124	10	4.05142e-07	0.4575	0.1603	0.3	59327	-	CASQ2
1	151247538	151247646	109	6	4.23696e-08	0.9646	0.665	0.3	6449	-	ZNF687
1	211643515	211643640	126	6	8.57475e-07	0.3516	0.0488	0.3	565280	-	DTL
2	26814714	26814831	118	4	8.67731e-08	0.8572	0.5591	0.3	-49521	on_intron	CIB4
2	86249998	86250096	99	4	8.34243e-07	0.9227	0.6185	0.3	83210	-	PTCD3
2	133540342	133540442	101	4	1.53948e-07	0.8905	0.5922	0.3	-785691	on_exon	NCKAP5
2	142650862	142650957	96	4	1.46286e-06	0.9312	0.6288	0.3	984111	-	KYNU
2	170573386	170573492	107	4	1.9345e-07	0.9609	0.6656	0.3	-22493	on_intron	KLHL23
2	232394027	232394132	106	6	3.84456e-08	0.9467	0.6493	0.3	-1178	on_intron	NMUR1
2	234874540	234874652	113	5	5.62034e-07	0.9167	0.6136	0.3	-48608	on_intron	TRPM8
2	238283409	238283509	101	8	1.1517e-06	0.9572	0.6526	0.3	-39608	on_intron	COL6A3
2	241405170	241405257	88	7	3.13635e-09	0.9359	0.6393	0.3	-30168	on_intron	GPC1
2	242997283	242997386	104	4	7.51708e-08	0.9377	0.6349	0.3	152582	-	AC131097.4
4	132897901	132898048	148	13	5.50366e-07	0.9531	0.6557	0.3	1172423	-	PCDH10
5	1085927	1086009	83	5	1.14429e-06	0.9322	0.6333	0.3	-26244	on_intron	SLC12A7
5	175627708	175627788	81	2	2.49972e-09	0.9312	0.6333	0.3	37578	-	C5orf25
5	176023439	176023543	105	5	9.43363e-07	0.945	0.6448	0.3	-13694	on_exon	GPRIN1
6	9140601	9140694	94	6	5.94527e-07	0.836	0.5339	0.3	704808	-	SLC35B3
6	37570224	37570326	103	3	1.5724e-07	0.8996	0.5962	0.3	102525	-	CCDC167
6	97141860	97141959	100	3	5.84484e-07	0.9197	0.621	0.3	230538	-	KLHL32
7	1486774	1486895	122	4	3.72214e-07	0.9353	0.6312	0.3	-12363	on_intron	MICALL2
7	1508256	1508382	127	10	2.50202e-08	0.9324	0.6291	0.3	9119	-	MICALL2
7	7031969	7032116	148	8	9.09045e-09	0.8879	0.5925	0.3	165569	-	C7orf28B
7	158050847	158050980	134	8	6.19783e-07	0.871	0.5737	0.3	598290	-	WDR60
8	6110632	6110735	104	4	1.28047e-06	0.9596	0.6629	0.3	153379	-	MCPH1
8	124845996	124846099	104	3	1.52224e-06	0.9307	0.6299	0.3	96350	-	ANXA13
8	136744127	136744230	104	5	6.46433e-07	0.8843	0.5852	0.3	1018836	-	ZFAT
9	116357486	116357623	138	7	5.5098e-07	0.9735	0.6714	0.3	-150611	on_intron	RGS3
9	125377695	125377796	102	3	7.54804e-08	0.9194	0.6184	0.3	-847	on_exon	OR1Q1
10	125946751	125946872	122	6	3.5154e-08	0.9599	0.6624	0.3	93546	-	CHST15
11	1021733	1021869	137	4	1.32301e-09	0.9498	0.6461	0.3	-14972	on_intron	MUC6
11	65091952	65092050	99	4	1.7048e-09	0.9661	0.666	0.3	9176	-	DPF2
11	66102047	66102172	126	10	3.09879e-07	0.9353	0.6377	0.3	-2263	on_exon	RIN1
11	125157962	125158060	99	3	1.29969e-07	0.9436	0.6441	0.3	21269	-	RP11-687M24.8
11	130468527	130468630	104	11	1.49709e-07	0.9566	0.6557	0.3	74222	-	C11orf44
12	3525046	3525147	102	3	2.01748e-08	0.931	0.6358	0.3	-34631	on_intron	PRMT8
12	10898265	10898368	104	4	3.14682e-07	0.9707	0.6757	0.3	22355	-	CSDA
12	131999315	131999445	131	7	1.31668e-07	0.9664	0.6626	0.3	196182	-	SFSWAP
14	104688222	104688361	140	5	6.47476e-07	0.9506	0.6511	0.3	22181	-	C14orf144
15	93823801	93823916	116	6	1.84384e-07	0.4114	0.1131	0.3	191369	-	RGMA
16	968545	968681	137	8	2.91481e-07	0.9683	0.6663	0.3	-52436	on_intron	LMF1
16	1100665	1100770	106	8	2.21017e-07	0.9161	0.6156	0.3	21987	-	SSTR5
16	9857475	9857613	139	5	1.54092e-07	0.8907	0.595	0.3	-419135	on_exon	GRIN2A
16	25808201	25808320	120	6	2.94258e-08	0.9624	0.6661	0.3	-104972	on_intron	HS3ST4
16	28893838	28893971	134	7	3.8773e-07	0.9246	0.6221	0.3	-4166	exon_intron_boundary	ATP2A1
16	29231505	29231588	84	5	5.94367e-07	0.9703	0.6728	0.3	234235	-	SLX1B
16	30529013	30529128	116	9	1.29224e-08	0.9623	0.6608	0.3	-45144	intron_internal	ITGAL
16	89680673	89680787	115	7	2.44828e-08	0.9585	0.6598	0.3	-1070	on_intron	DPEP1
17	189558	189668	111	7	1.13706e-07	0.9669	0.6681	0.3	70451	-	C17orf97
17	18022182	18022308	127	12	9.62624e-07	0.9725	0.669	0.3	-10287	on_exon	MYO15A
17	28885977	28886089	113	6	1.53933e-08	0.9401	0.6367	0.3	496	-	TBC1D29
17	51764578	51764681	104	4	7.88558e-09	0.909	0.6065	0.3	135559	-	KIF2B
17	51835535	51835669	135	8	1.43506e-07	0.9498	0.6506	0.3	64571	-	KIF2B
17	73612317	73612428	112	4	6.40812e-07	0.9256	0.6227	0.3	-28288	intron_exon_boundary	MYO15B
17	76570856	76570961	106	3	3.20467e-07	0.9701	0.6675	0.3	-2619	on_intron	DNAH17
17	77531515	77531636	122	5	2.77711e-07	0.8823	0.5781	0.3	149440	-	AC105337.1
17	80287022	80287113	92	4	9.65477e-07	0.9429	0.646	0.3	-4898	on_intron	SECTM1
18	13296338	13296439	102	2	1.03207e-06	0.8942	0.5897	0.3	-77652	on_intron	C18orf1
19	1871300	1871438	139	8	2.43604e-07	0.9673	0.6692	0.3	7737	-	KLF16
19	2612062	2612165	104	7	1.76855e-10	0.95	0.6533	0.3	-90683	on_intron	GNG7
19	4732183	4732325	143	9	6.81241e-07	0.8096	0.5133	0.3	8309	-	DPP9
19	7712298	7712442	145	7	6.41436e-07	0.9554	0.652	0.3	-10450	exon_intron_boundary	STXBP2
19	17374876	17374973	98	4	5.28596e-07	0.9281	0.6247	0.3	-696	exon_intron_boundary	USHBP1
19	30169317	30169445	129	4	1.563e-07	0.9573	0.6557	0.3	133457	-	CCNE1
20	36532797	36532899	103	3	5.07605e-08	0.8052	0.5081	0.3	-1399	on_intron	VSTM2L
20	43077710	43077809	100	2	1.46571e-08	0.935	0.6391	0.3	26718	-	TTPAL
20	49487056	49487165	110	5	2.52046e-07	0.9595	0.6573	0.3	-75733	on_intron	BCAS4
20	58197690	58197793	104	5	5.2748e-08	0.8776	0.5746	0.3	-45228	on_intron	PHACTR3
20	61963980	61964081	102	4	3.75132e-08	0.9359	0.6382	0.3	-39542	on_intron	COL20A1
20	62499267	62499358	92	8	5.35861e-08	0.956	0.6544	0.3	-2761	on_intron	TPD52L2
21	43735379	43735499	121	5	1.84121e-09	0.9685	0.6705	0.3	-381	intron_exon_boundary	TFF3
22	21839829	21839931	103	7	5.67342e-08	0.9376	0.642	0.3	63806	-	UBE2L3
22	45944398	45944517	120	7	1.91761e-07	0.9307	0.6345	0.3	-46398	on_intron	FBLN1
22	49118901	49119009	109	3	1.58287e-07	0.9047	0.609	0.3	-233736	on_intron	FAM19A5
X	48723621	48723715	95	3	2.66039e-07	0.9187	0.6167	0.3	29587	-	PCSK1N
1	1959415	1959546	132	12	4.46057e-07	0.8554	0.5483	0.31	-8765	on_intron	GABRD
1	3451187	3451324	138	5	4.99808e-07	0.9561	0.6412	0.31	-76871	on_intron	MEGF6
1	9477383	9477497	115	3	1.50397e-06	0.9239	0.6091	0.31	122045	-	SLC25A33
1	18069815	18069932	118	4	5.83369e-07	0.7037	0.3983	0.31	11877	-	ACTL8
1	19120532	19120650	119	3	5.58199e-07	0.8907	0.5848	0.31	457384	-	MRTO4
1	41107498	41107603	106	6	1.89855e-09	0.9657	0.6521	0.31	-23830	on_exon	RIMS3
1	48231919	48231982	64	3	6.4501e-07	0.8743	0.5688	0.31	456376	-	SLC5A9
1	71066744	71066857	114	6	1.37788e-06	0.9331	0.6189	0.31	246328	-	ANKRD13C
1	99517417	99517509	93	3	3.33287e-07	0.909	0.5961	0.31	46830	-	LPPR5
1	103076630	103076761	132	5	1.24893e-06	0.7155	0.4053	0.31	614045	-	OLFM3
2	1588034	1588120	87	3	7.55363e-08	0.8795	0.5712	0.31	910596	-	TMEM18
2	10503726	10503826	101	2	4.78756e-09	0.9565	0.6472	0.31	-60810	on_intron	HPCAL1
2	14380569	14380676	108	7	1.31284e-09	0.9172	0.607	0.31	392135	-	FAM84A
2	26781384	26781492	109	6	3.41672e-08	0.5698	0.2553	0.31	3959	-	C2orf70
2	67940866	67940961	96	3	6.14818e-07	0.9314	0.6192	0.31	444016	-	PNO1
2	126115677	126115802	126	4	1.07909e-06	0.7898	0.4841	0.31	1297708	-	GYPC
2	199148385	199148465	81	3	6.29033e-08	0.9419	0.6363	0.31	-479038	on_intron	PLCL1
3	10401452	10401543	92	3	5.11785e-07	0.9454	0.6332	0.31	-348263	on_intron	ATP2B2
3	102334991	102335113	123	4	1.39481e-06	0.6897	0.3773	0.31	929366	-	RPL24
4	8620216	8620320	105	7	9.33029e-09	0.8804	0.5662	0.31	-59867	on_intron	GPR78
4	16337926	16338029	104	8	6.73462e-07	0.9663	0.6515	0.31	108894	-	TAPT1
4	42427780	42427908	129	5	8.65577e-07	0.9756	0.665	0.31	-231341	on_intron	ATP8A1
5	570118	570243	126	9	2.07244e-07	0.8916	0.5838	0.31	45672	-	SLC9A3
5	14094101	14094210	110	3	2.72126e-07	0.8939	0.581	0.31	149450	-	DNAH5
5	134803054	134803165	112	5	4.3992e-08	0.9358	0.6283	0.31	14966	-	TIFAB
5	151025441	151025552	112	2	2.06988e-07	0.9768	0.6651	0.31	76937	-	FAT2
5	178734128	178734191	64	4	3.65787e-07	0.9039	0.5979	0.31	-38302	on_intron	ADAMTS2
6	23536235	23536349	115	6	4.59489e-07	0.9563	0.6502	0.31	590002	-	NRSN1
6	49270452	49270556	105	3	1.24212e-06	0.8982	0.5915	0.31	160541	-	CENPQ
6	87748852	87748947	96	5	1.09604e-06	0.8614	0.5549	0.31	113605	-	ZNF292
6	113097984	113098076	93	3	5.6907e-08	0.9436	0.6383	0.31	521844	-	LAMA4
6	123524271	123524395	125	5	3.51539e-07	0.9178	0.6072	0.31	617003	-	SERINC1
7	4142623	4142724	102	5	2.84594e-07	0.947	0.6411	0.31	-801643	on_intron	SDK1
7	30954871	30954979	109	5	6.00711e-07	0.9138	0.6012	0.31	-61968	on_intron	RP5-877J2.1
7	43139253	43139333	81	2	7.86609e-10	0.9327	0.6179	0.31	167432	-	PSMA2
7	101180673	101180767	95	5	7.2313e-07	0.7868	0.4767	0.31	215570	-	RABL5
7	151436133	151436219	87	5	6.91028e-08	0.9694	0.6548	0.31	-138076	on_intron	PRKAG2
7	155314500	155314631	132	4	1.11383e-06	0.9272	0.6148	0.31	-12056	on_intron	CNPY1
7	158347708	158347840	133	4	8.4523e-07	0.9421	0.6345	0.31	301430	-	WDR60
8	9392920	9393055	136	5	4.8957e-08	0.9513	0.641	0.31	20370	-	TNKS
8	21974426	21974539	114	9	9.04373e-07	0.9609	0.6496	0.31	-16470	on_exon	HR
9	96065638	96065744	107	3	1.93029e-08	0.9462	0.6343	0.31	-118545	on_intron	WNK2
9	124487299	124487398	100	4	1.39777e-07	0.9504	0.6378	0.31	-158061	on_intron	DAB2IP
9	139648204	139648296	93	7	7.98075e-09	0.9572	0.6481	0.31	5225	-	LCN6
10	99267202	99267301	100	4	4.45013e-08	0.9536	0.64	0.31	8652	-	MMS19
10	100151592	100151676	85	4	3.57674e-08	0.9017	0.5901	0.31	-23348	on_intron	PYROXD2
10	134380528	134380609	82	3	4.94358e-07	0.5099	0.2003	0.31	-29284	on_intron	INPP5A
11	2828525	2828596	72	4	4.72893e-07	0.8742	0.5656	0.31	-362681	on_intron	KCNQ1
11	17656382	17656505	124	5	9.03332e-08	0.8888	0.583	0.31	-87584	exon_internal	OTOG
11	44916170	44916270	101	7	4.9418e-09	0.4168	0.107	0.31	-56669	on_intron	TP53I11
11	64035152	64035291	140	4	1.08246e-06	0.5476	0.2381	0.31	-16295	on_exon	PLCB3
11	71118514	71118637	124	7	2.91585e-09	0.9488	0.6423	0.31	119677	-	KRTAP5-7
11	91730396	91730512	117	3	1.15522e-06	0.8194	0.5064	0.31	354751	-	FAT3
11	113897736	113897827	92	3	8.09327e-07	0.9654	0.6562	0.31	32489	-	ZBTB16
12	120242101	120242217	117	10	1.82108e-07	0.9268	0.6165	0.31	-72993	on_intron	CIT
12	127492368	127492484	117	4	1.3839e-08	0.9173	0.6054	0.31	1259465	-	TMEM132C
12	132101480	132101570	91	3	2.672e-07	0.9447	0.633	0.31	94057	-	SFSWAP
12	132921451	132921576	126	7	6.00994e-07	0.909	0.5957	0.31	144562	-	FBRSL1
13	62387057	62387162	106	7	1.24557e-06	0.8781	0.5703	0.31	384838	-	PCDH20
13	112511013	112511106	94	4	5.25445e-07	0.9282	0.6198	0.31	210808	-	SOX1
13	113969496	113969615	120	7	8.90083e-08	0.9266	0.6137	0.31	-18058	on_intron	LAMP1
14	24542756	24542898	143	9	8.95877e-09	0.9456	0.6337	0.31	-2851	exon_intron_boundary	CPNE6
14	103984088	103984205	118	4	6.58267e-08	0.9503	0.6414	0.31	11317	-	TRMT61A
14	105012370	105012480	111	6	1.51297e-06	0.4259	0.1189	0.31	33542	-	C14orf180
15	83282560	83282645	86	4	8.04915e-07	0.6927	0.387	0.31	-34167	on_intron	CPEB1
15	89969531	89969613	83	4	1.17843e-10	0.9187	0.6081	0.31	91440	-	POLG
16	834510	834616	107	7	2.30249e-08	0.9493	0.6381	0.31	3431	-	CHTF18
16	2164268	2164373	106	7	1.24796e-06	0.9321	0.6201	0.31	-21630	on_exon	PKD1
16	4187142	4187262	121	4	9.54654e-10	0.8858	0.5731	0.31	20957	-	ADCY9
16	22239798	22239885	88	2	4.67367e-07	0.9739	0.6622	0.31	-22268	on_intron	EEF2K
16	85723415	85723532	118	6	1.76801e-09	0.9356	0.6262	0.31	811	-	GINS2
16	88237791	88237880	90	9	1.00452e-07	0.8606	0.5507	0.31	103227	-	AC134312.1
16	89108614	89108728	115	8	5.42914e-07	0.877	0.5636	0.31	46056	-	ACSF3
16	89702875	89702957	83	4	1.7104e-07	0.9622	0.6505	0.31	-23240	intron_exon_boundary	DPEP1
17	39774687	39774800	114	3	6.59818e-08	0.8276	0.5135	0.31	5683	-	KRT16
17	59361779	59361911	133	6	3.60846e-08	0.9755	0.6689	0.31	-606738	on_intron	BCAS3
17	79102642	79102768	127	8	7.77326e-07	0.9427	0.6319	0.31	-37229	on_intron	AATK
17	80397122	80397213	92	4	1.17293e-06	0.9175	0.608	0.31	-20960	on_intron	HEXDC
18	13619066	13619186	121	4	2.70616e-07	0.9629	0.6535	0.31	-400399	on_intron	C18orf1
18	76189719	76189848	130	15	5.45382e-09	0.9341	0.6192	0.31	550428	-	SALL3
19	43912504	43912586	83	8	8.65355e-07	0.9489	0.6406	0.31	-1928	on_intron	TEX101
19	58548214	58548301	88	5	6.97573e-07	0.9584	0.6499	0.31	-2900	on_intron	ZSCAN1
20	30659736	30659856	121	4	3.36433e-07	0.9698	0.6603	0.31	-19864	on_intron	HCK
20	56139479	56139618	140	4	9.15277e-08	0.7506	0.439	0.31	-8357	on_exon	PCK1
20	61926336	61926467	132	7	1.07196e-06	0.5025	0.1961	0.31	-1928	intron_exon_boundary	COL20A1
21	38923493	38923602	110	5	6.8096e-10	0.9537	0.6471	0.31	283232	-	DSCR3
22	32666280	32666382	103	3	2.81091e-07	0.7522	0.4382	0.31	14953	-	SLC5A4
22	34558878	34559022	145	3	9.70942e-07	0.9045	0.5982	0.31	903108	-	ISX
22	46475797	46475898	102	7	1.43823e-06	0.9161	0.6047	0.31	25774	-	C22orf26
1	2043278	2043381	104	6	1.29066e-06	0.8951	0.5736	0.32	-61471	on_intron	PRKCZ
1	20249127	20249233	107	7	5.89886e-07	0.8545	0.5342	0.32	-982	on_exon	PLA2G2E
2	11075601	11075705	105	5	1.96079e-08	0.9517	0.6293	0.32	97499	-	PDIA6
2	33629819	33629903	85	3	4.17007e-07	0.9786	0.661	0.32	31489	-	RASGRP3
2	68675509	68675654	146	9	4.20185e-07	0.9824	0.6668	0.32	128327	-	CNRIP1
2	182618397	182618518	122	4	3.61209e-07	0.9375	0.6155	0.32	72795	-	NEUROD1
3	50512827	50512941	115	7	3.05437e-07	0.9429	0.6186	0.32	93643	-	HEMK1
3	126385584	126385707	124	4	2.61768e-08	0.9529	0.6292	0.32	58187	-	TXNRD3NB
3	155824598	155824684	87	5	2.09633e-07	0.9528	0.6311	0.32	252381	-	SLC33A1
3	166847340	166847403	64	3	4.42427e-08	0.8916	0.568	0.32	605629	-	SERPINI1
4	1023694	1023819	126	7	1.07053e-06	0.7973	0.4736	0.32	36467	-	SLC26A1
4	1040967	1041071	105	11	8.83007e-08	0.6474	0.3315	0.32	53740	-	SLC26A1
4	1794383	1794511	129	11	2.19159e-07	0.4462	0.1232	0.32	524	-	FGFR3
4	22168058	22168169	112	8	1.47458e-06	0.9352	0.6134	0.32	217637	-	KCNIP4
4	173008344	173008451	108	6	8.04041e-07	0.925	0.6081	0.32	-275045	on_intron	GALNTL6
5	508280	508396	117	10	1.24718e-07	0.9639	0.6411	0.32	-16166	on_intron	SLC9A3
5	1005775	1005878	104	8	1.54543e-07	0.8007	0.4805	0.32	3067	-	NKD2
5	2277960	2278085	126	6	1.00417e-08	0.9267	0.6028	0.32	390611	-	IRX4
5	20326808	20326925	118	3	1.07785e-07	0.9148	0.5924	0.32	-249173	on_intron	CDH18
5	101675520	101675644	125	4	1.43676e-09	0.9283	0.605	0.32	43268	-	SLCO4C1
5	112770223	112770360	138	8	7.26843e-07	0.9575	0.6374	0.32	-504	on_exon	TSSK1B
5	157191464	157191578	115	3	2.70168e-08	0.7654	0.45	0.32	92977	-	SOX30
6	5803075	5803206	132	4	2.49542e-09	0.9615	0.6373	0.32	541904	-	LYRM4
6	151496864	151496974	111	2	3.22085e-08	0.8809	0.5628	0.32	64161	-	AKAP12
6	170781436	170781560	125	3	9.69179e-09	0.9419	0.6257	0.32	81831	-	TBP
7	4299840	4299963	124	5	5.77621e-07	0.9489	0.6275	0.32	-958882	on_intron	SDK1
7	5646744	5646841	98	4	2.61231e-08	0.9051	0.5875	0.32	43330	-	ACTB
7	156923999	156924103	105	3	6.84528e-07	0.8741	0.5566	0.32	120630	-	MNX1
8	19798373	19798461	89	4	5.5433e-08	0.7733	0.4569	0.32	-39232	on_intron	LPL
8	143600271	143600386	116	9	7.88745e-08	0.9609	0.6379	0.32	-69594	on_intron	BAI1
9	125098314	125098433	120	4	1.06438e-11	0.9688	0.6527	0.32	34392	-	PTGS1
9	136679985	136680089	105	6	3.8352e-08	0.937	0.6174	0.32	-177740	on_intron	VAV2
9	137410044	137410164	121	6	2.30289e-08	0.9583	0.6409	0.32	123457	-	COL5A1
9	137590876	137590998	123	4	1.32025e-06	0.7816	0.4568	0.32	46221	-	C9orf104
9	139257505	139257631	127	7	1.14523e-06	0.4695	0.1498	0.32	-10627	on_exon	CARD9
9	140248501	140248613	113	10	2.28478e-08	0.9638	0.6468	0.32	-69212	on_intron	EXD3
10	131406528	131406621	94	3	3.23198e-09	0.9627	0.6459	0.32	-141172	on_intron	MGMT
11	65560596	65560700	105	3	6.2498e-08	0.9651	0.6444	0.32	-6206	on_intron	OVOL1
11	95072123	95072214	92	2	1.69233e-08	0.9592	0.6375	0.32	106419	-	SESN3
12	4554923	4555025	103	7	1.21465e-06	0.9513	0.6264	0.32	144	-	FGF6
12	110270003	110270104	102	5	7.0556e-07	0.9542	0.6307	0.32	-1208	on_intron	TRPV4
13	59692125	59692236	112	5	3.11799e-07	0.955	0.6313	0.32	1278356	-	TDRD3
13	114500108	114500205	98	6	1.21922e-06	0.9585	0.6389	0.32	-37988	on_intron	FAM70B
14	31007952	31008071	120	12	1.3637e-06	0.9387	0.615	0.32	20259	-	G2E3
14	56331916	56332008	93	3	2.66086e-07	0.96	0.639	0.32	285089	-	C14orf33
14	99848555	99848671	117	3	2.67544e-08	0.574	0.2566	0.32	98836	-	CCNK
15	42151153	42151216	64	3	8.11498e-08	0.9071	0.5848	0.32	-35121	exon_intron_boundary	SPTBN5
15	92891346	92891427	82	2	6.89984e-08	0.9309	0.6079	0.32	45632	-	ST8SIA2
16	1236744	1236842	99	5	2.45037e-07	0.9406	0.6234	0.32	-33600	on_intron	CACNA1H
16	68670255	68670378	124	4	4.79642e-08	0.8185	0.496	0.32	7774	-	CDH3
16	86358014	86358116	103	6	2.66954e-09	0.9351	0.6133	0.32	186029	-	FOXF1
17	11461948	11462052	105	3	2.72401e-07	0.9417	0.6223	0.32	-317471	on_exon	SHISA6
17	26082927	26083041	115	9	1.0003e-07	0.926	0.6037	0.32	286142	-	NLK
17	32986095	32986227	133	4	1.65151e-07	0.91	0.5855	0.32	79708	-	C17orf102
17	42217447	42217546	100	6	2.24742e-07	0.8762	0.5593	0.32	1729	-	C17orf53
17	71862558	71862675	118	5	1.99517e-08	0.9599	0.6438	0.32	337047	-	RPL38
17	80275019	80275106	88	5	6.63686e-08	0.732	0.4115	0.32	-460	on_intron	CD7
17	80648763	80648880	118	5	4.46278e-09	0.9336	0.6163	0.32	-7834	on_intron	RAB40B
18	23570585	23570695	111	4	2.58069e-07	0.9275	0.6111	0.32	143122	-	PSMA8
18	74234203	74234329	127	8	7.66659e-07	0.8229	0.5036	0.32	27058	-	ZNF516
18	77246393	77246502	110	9	4.62212e-11	0.9629	0.6418	0.32	-90729	on_exon	NFATC1
19	1483218	1483348	131	14	5.98963e-07	0.9351	0.6154	0.32	-7188	intron_exon_boundary	PCSK4
19	28400967	28401064	98	9	3.66245e-08	0.9374	0.6177	0.32	1616428	-	VSTM2B
19	29579226	29579328	103	6	4.24135e-07	0.9234	0.6044	0.32	438164	-	VSTM2B
19	38968996	38969125	130	4	3.51287e-08	0.9145	0.5979	0.32	52052	-	RASGRP4
19	49232384	49232504	121	15	5.78833e-07	0.9633	0.6476	0.32	-11585	on_exon	RASIP1
19	52925515	52925628	114	4	4.39925e-08	0.9307	0.6113	0.32	6813	-	ZNF534
20	4162813	4162966	154	9	5.03341e-08	0.9506	0.6282	0.32	-61338	on_intron	SMOX
20	38921659	38921771	113	3	3.32696e-07	0.7854	0.4668	0.32	735688	-	TOP1
20	55985666	55985773	108	4	1.09438e-07	0.9633	0.641	0.32	50789	-	MTRNR2L3
20	62193828	62193919	92	4	3.84922e-10	0.9098	0.5873	0.32	-11763	intron_exon_boundary	RP4-697K14.7
20	62292127	62292231	105	3	1.80858e-08	0.9179	0.595	0.32	7348	-	STMN3
22	19725572	19725691	120	5	1.67942e-08	0.911	0.5879	0.32	18536	-	TBX1
22	39931919	39932050	132	3	4.27154e-07	0.8977	0.5809	0.32	3060	-	RPS19BP1
22	46654514	46654626	113	4	1.20629e-06	0.9251	0.6032	0.32	-4704	on_exon	PKDREJ
X	1468716	1468838	123	6	5.95201e-14	0.9715	0.6525	0.32	-13328	on_intron	IL3RA
X	64098788	64098898	111	4	9.69353e-07	0.9386	0.6188	0.32	609718	-	ZC3H12B
X	100049595	100049715	121	4	3.67327e-07	0.8313	0.5079	0.32	25670	-	CSTF2
1	2501163	2501226	64	2	9.89974e-07	0.8694	0.5382	0.33	16705	-	C1orf93
1	22924251	22924362	112	11	1.43883e-06	0.704	0.3754	0.33	-34304	exon_intron_boundary	EPHA8
1	30720339	30720460	122	6	5.66418e-08	0.8441	0.5122	0.33	1049383	-	ZCCHC17
1	33339279	33339383	105	3	9.1355e-07	0.8385	0.5102	0.33	1197	-	FNDC5
1	67874835	67874945	111	3	1.34049e-07	0.9569	0.6318	0.33	-21262	on_exon	SERBP1
1	101274488	101274626	139	5	5.77731e-08	0.9599	0.6345	0.33	87007	-	SLC30A7
1	153764594	153764714	121	7	3.55813e-07	0.907	0.5814	0.33	121071	-	ILF2
1	156845892	156846016	125	4	1.7295e-11	0.7651	0.4336	0.33	-60583	on_intron	NTRK1
1	228079105	228079235	131	9	8.54255e-11	0.8095	0.4746	0.33	155994	-	JMJD4
2	199155355	199155462	108	4	3.00711e-08	0.9504	0.6219	0.33	-486035	on_intron	PLCL1
3	8623791	8623904	114	3	2.08375e-08	0.9441	0.618	0.33	151583	-	CAV3
3	13878792	13878881	90	4	1.57255e-07	0.9026	0.5766	0.33	-42825	on_intron	WNT7A
3	33195339	33195440	102	3	1.74858e-08	0.9516	0.6205	0.33	-65367	on_exon	SUSD5
3	39527045	39527161	117	3	1.42197e-08	0.9268	0.5965	0.33	-18471	on_intron	MOBP
3	112996914	112997024	111	4	2.34929e-08	0.9824	0.6482	0.33	-67173	on_intron	BOC
3	122101063	122101167	105	6	9.03294e-08	0.9076	0.5727	0.33	-1014	on_intron	CCDC58
3	139371052	139371142	91	2	4.68868e-07	0.9424	0.6079	0.33	-25806	on_intron	NMNAT3
3	171965350	171965495	146	3	1.65676e-07	0.9372	0.6068	0.33	68724	-	AC092964.1
4	610917	611030	114	6	1.00071e-06	0.9476	0.6152	0.33	8344	-	PDE6B
4	7638366	7638491	126	5	7.394e-07	0.7355	0.4096	0.33	-444225	on_intron	SORCS2
4	8884281	8884394	114	5	5.95977e-07	0.5549	0.2286	0.33	10739	-	HMX1
4	49521848	49522000	153	12	5.20842e-08	0.8086	0.482	0.33	612895	-	OCIAD2
4	117414704	117414791	88	3	1.888e-07	0.919	0.5908	0.33	1379673	-	NDST4
5	1017738	1017845	108	4	6.9804e-07	0.8498	0.5188	0.33	-8900	on_intron	NKD2
5	1139719	1139854	136	9	1.86465e-08	0.9243	0.5983	0.33	61857	-	SLC6A19
5	2181091	2181208	118	5	8.33315e-07	0.7583	0.4234	0.33	293742	-	IRX4
5	112769662	112769760	99	6	2.34886e-07	0.9303	0.6053	0.33	-1065	on_exon	TSSK1B
6	33871235	33871349	115	5	8.31207e-08	0.946	0.6187	0.33	99448	-	MLN
6	40503858	40503954	97	3	4.11503e-07	0.7303	0.4042	0.33	-51345	on_intron	LRFN2
6	67498551	67498669	119	3	5.00211e-08	0.9035	0.575	0.33	1846591	-	BAI3
6	88125427	88125513	87	3	2.0409e-08	0.9224	0.5915	0.33	-7811	on_exon	C6orf165
6	155450812	155450937	126	7	6.43121e-09	0.9365	0.6039	0.33	-297105	on_exon	TIAM2
6	169780865	169780992	128	4	8.32895e-08	0.6946	0.367	0.33	126727	-	THBS2
7	993056	993146	91	4	2.10922e-09	0.8796	0.5452	0.33	29690	-	CYP2W1
7	47372083	47372170	88	5	8.60731e-09	0.8032	0.4686	0.33	-250072	on_intron	TNS3
7	131831321	131831446	126	8	4.36358e-08	0.9345	0.601	0.33	-502125	on_exon	PLXNA4
7	149172121	149172194	74	4	1.63942e-07	0.9257	0.5942	0.33	-22786	on_exon	ZNF746
7	155714844	155714957	114	5	6.76506e-09	0.5554	0.2294	0.33	40370	-	AC021218.2
8	1143735	1143831	97	4	5.23986e-07	0.9431	0.617	0.33	305701	-	DLGAP2
8	26404157	26404292	136	10	5.49153e-08	0.9662	0.6364	0.33	32550	-	PNMA2
8	41507692	41507794	103	6	2.50609e-07	0.8881	0.5574	0.33	-1162	on_intron	NKX6-3
8	49890398	49890488	91	8	1.23057e-08	0.9494	0.6173	0.33	56100	-	SNAI2
8	145670988	145671093	106	3	1.43572e-06	0.9349	0.6096	0.33	1162	-	TONSL
9	73187435	73187498	64	2	3.63953e-07	0.9803	0.6467	0.33	-874384	on_intron	TRPM3
9	84566900	84567008	109	3	2.1078e-07	0.8764	0.5425	0.33	36680	-	FAM75D1
9	136419705	136419768	64	4	2.50413e-08	0.9411	0.6139	0.33	-22481	on_exon	ADAMTSL2
10	14206415	14206538	124	5	5.40495e-08	0.9489	0.6161	0.33	-297725	on_intron	FRMD4A
10	30755420	30755519	100	4	1.89727e-08	0.9263	0.5987	0.33	92044	-	MTPAP
10	72064681	72064795	115	4	4.11496e-08	0.9601	0.6306	0.33	-77700	on_intron	LRRC20
10	73048816	73048912	97	3	2.51782e-07	0.9405	0.6104	0.33	-76584	on_intron	UNC5B
10	79291334	79291438	105	4	1.12224e-08	0.9451	0.6163	0.33	335196	-	AL391421.1
10	80312528	80312651	124	6	9.6312e-09	0.9396	0.6083	0.33	523226	-	POLR3A
10	106178162	106178274	113	3	1.48242e-08	0.9382	0.6057	0.33	-64751	on_intron	CCDC147
10	121049143	121049251	109	5	1.2308e-10	0.9369	0.6089	0.33	110799	-	PRDX3
11	2119071	2119157	87	3	1.46188e-06	0.6722	0.3413	0.33	42575	-	IGF2-AS
11	2546477	2546585	109	4	1.09037e-07	0.9361	0.6066	0.33	102203	-	TRPM5
11	2924937	2925025	89	3	6.57959e-07	0.7773	0.4425	0.33	-32	-	SLC22A18AS
11	3167177	3167271	95	6	1.13088e-06	0.9512	0.6188	0.33	-20791	on_intron	OSBPL5
11	62377675	62377794	120	3	4.09233e-07	0.9504	0.6233	0.33	1401	-	ROM1
11	69636551	69636663	113	3	2.86173e-07	0.5996	0.2649	0.33	2760	-	FGF3
11	133734450	133734540	91	7	3.44734e-07	0.9081	0.5805	0.33	19018	-	SPATA19
12	132936807	132936917	111	5	2.2774e-07	0.91	0.5817	0.33	129221	-	FBRSL1
13	112830308	112830428	121	8	9.32972e-07	0.9463	0.6196	0.33	200206	-	SPACA7
13	113813693	113813778	86	3	4.14605e-07	0.9061	0.5788	0.33	-809	on_intron	PROZ
13	114083143	114083250	108	4	1.11145e-07	0.9637	0.6363	0.33	-24695	on_intron	ADPRHL1
14	61721190	61721307	118	5	1.4479e-07	0.9367	0.6092	0.33	273115	-	TRMT5
14	72462611	72462746	136	6	1.25482e-06	0.9424	0.6104	0.33	4286	-	C14orf57
14	75002590	75002695	106	2	1.24232e-08	0.9775	0.6475	0.33	-76715	intron_exon_boundary	LTBP2
14	88736403	88736488	86	4	1.45281e-07	0.8081	0.4824	0.33	-56847	on_intron	KCNK10
15	68631691	68631795	105	3	7.22159e-07	0.9291	0.6034	0.33	-92810	on_intron	ITGA11
15	72490361	72490477	117	9	1.11543e-07	0.4797	0.1541	0.33	226	-	GRAMD2
15	77320211	77320334	124	9	4.20614e-09	0.9664	0.6382	0.33	-34633	on_intron	PSTPIP1
15	101007219	101007327	109	4	1.98708e-07	0.9615	0.6344	0.33	-77980	on_intron	CERS3
16	2954011	2954142	132	7	1.03935e-08	0.4345	0.1057	0.33	7839	-	FLYWCH1
16	79622548	79622652	105	3	1.06078e-06	0.8702	0.5426	0.33	952203	-	DYNLRB2
16	84230299	84230399	101	5	7.76451e-08	0.902	0.575	0.33	-5675	exon_intron_boundary	ADAD2
16	86514423	86514534	112	4	1.19527e-06	0.7379	0.404	0.33	29611	-	FOXF1
16	86613781	86613906	126	7	6.68626e-08	0.8774	0.5443	0.33	-1790	on_exon	FOXL1
17	832844	832952	109	4	1.02215e-08	0.9664	0.636	0.33	67406	-	TIMM22
17	933309	933423	115	4	9.97773e-07	0.9614	0.6337	0.33	-157306	on_intron	ABR
17	1817232	1817360	129	5	7.76086e-08	0.925	0.5962	0.33	127918	-	OVCA2
17	21561831	21561941	111	8	1.52071e-09	0.8727	0.5444	0.33	84051	-	C17orf51
17	48020167	48020285	119	3	2.68577e-07	0.9407	0.613	0.33	26050	-	DLX4
17	72450822	72450941	120	6	3.08311e-09	0.4262	0.097	0.33	11582	-	CD300A
17	81033799	81033900	102	5	2.44593e-09	0.91	0.58	0.33	3668	-	METRNL
18	8478124	8478243	120	5	1.11166e-09	0.7047	0.3747	0.33	67396	-	AP001793.1
18	27932428	27932550	123	5	1.30174e-09	0.892	0.5649	0.33	965503	-	DSG1
18	57503522	57503645	124	10	1.8046e-07	0.9346	0.6066	0.33	63536	-	PMAIP1
18	73354674	73354758	85	3	9.98228e-08	0.8604	0.5318	0.33	215086	-	C18orf62
19	391955	392072	118	6	5.61701e-08	0.9206	0.5943	0.33	15943	-	THEG
19	3825330	3825421	92	4	7.20718e-09	0.8058	0.4795	0.33	-43696	exon_intron_boundary	ZFR2
19	10337329	10337430	102	3	1.29568e-06	0.8718	0.5449	0.33	-4618	on_intron	S1PR2
19	11688550	11688668	119	5	5.03644e-07	0.7061	0.3745	0.33	-1250	on_intron	ACP5
19	15272237	15272335	99	5	2.43516e-08	0.9532	0.6183	0.33	-39554	on_exon	NOTCH3
19	32374251	32374369	119	6	4.07358e-07	0.9507	0.6203	0.33	462146	-	ZNF507
19	35550557	35550673	117	12	1.10183e-07	0.9709	0.6422	0.33	-46650	on_exon	AC020907.3
19	39994760	39994861	102	5	4.06287e-09	0.8879	0.5626	0.33	-5303	on_exon	DLL3
19	54496458	54496567	110	11	6.0586e-08	0.4524	0.1235	0.33	-1024	exon_intron_boundary	CACNG6
20	23733224	23733326	103	4	8.3345e-07	0.9347	0.6019	0.33	1320	-	CST1
20	47805487	47805593	107	8	9.67069e-08	0.9477	0.6134	0.33	30240	-	DDX27
20	48219781	48219911	131	6	8.88417e-08	0.8509	0.5232	0.33	35099	-	PTGIS
20	62033917	62034023	107	4	6.67579e-07	0.6635	0.3327	0.33	24165	-	CHRNA4
21	44058764	44058860	97	6	7.17482e-07	0.8199	0.4915	0.33	14887	-	PDE9A
21	45786735	45786848	114	7	9.54989e-08	0.9629	0.6323	0.33	27451	-	C21orf2
22	32531756	32531861	106	3	7.59681e-07	0.9165	0.5867	0.33	190253	-	C22orf24
22	37699360	37699475	116	10	1.04948e-08	0.9585	0.6274	0.33	-21406	on_intron	CYTH4
22	42685799	42685901	103	6	6.15177e-09	0.9413	0.607	0.33	74352	-	TCF20
22	46833380	46833503	124	6	6.20262e-07	0.95	0.6185	0.33	-99686	on_intron	CELSR1
22	50455793	50455904	112	4	4.76455e-08	0.9703	0.6373	0.33	-39570	on_intron	TTLL8
22	50924585	50924684	100	3	6.48353e-07	0.9562	0.6296	0.33	-4698	on_exon	ADM2
1	2831892	2832024	133	5	4.19904e-07	0.9597	0.6201	0.34	106023	-	ACTRT2
1	143542514	143542656	143	6	5.36921e-07	0.8347	0.4942	0.34	604153	-	RP3-377D14.1
1	204801058	204801149	92	3	1.22436e-06	0.9304	0.59	0.34	-3369	on_intron	NFASC
1	210446197	210446260	64	3	2.43454e-07	0.4577	0.1181	0.34	38806	-	C1orf133
2	29220933	29221070	138	6	8.02245e-07	0.9561	0.6151	0.34	-41592	on_intron	FAM179A
2	96013003	96013143	141	8	2.98959e-07	0.4264	0.0881	0.34	-50090	on_intron	KCNIP3
2	121889328	121889455	128	7	6.51974e-07	0.9258	0.5845	0.34	605225	-	TSN
2	133031439	133031534	96	6	8.14766e-09	0.9177	0.5776	0.34	15898	-	ANKRD30BL
2	231779013	231779146	134	3	2.39838e-10	0.9514	0.6093	0.34	-46767	on_intron	GPR55
3	900927	901042	116	5	8.11012e-07	0.9102	0.5675	0.34	233219	-	CNTN6
3	12830038	12830176	139	7	1.0359e-07	0.9183	0.5754	0.34	19083	-	TMEM40
3	19790814	19790953	140	8	5.58485e-07	0.9494	0.6124	0.34	197619	-	RAB5A
3	127069704	127069814	111	5	2.33402e-07	0.7045	0.3621	0.34	247253	-	MCM2
3	133131516	133131607	92	5	6.81345e-09	0.8367	0.4991	0.34	-12767	on_intron	BFSP2
3	164059130	164059239	110	4	1.21126e-06	0.9165	0.5778	0.34	2968463	-	SPTSSB
4	13280093	13280199	107	4	4.41989e-08	0.9268	0.5893	0.34	1724100	-	CPEB2
4	55079560	55079705	146	7	1.32878e-06	0.8957	0.5519	0.34	-835894	on_intron	FIP1L1
4	62527830	62527952	123	5	1.71357e-11	0.864	0.5233	0.34	-460975	on_intron	LPHN3
5	847471	847603	133	8	3.49958e-07	0.8797	0.5348	0.34	45156	-	TRIP13
5	28418930	28419018	89	3	3.51168e-08	0.9279	0.5894	0.34	1297674	-	CDH9
5	75140572	75140667	96	3	3.50503e-08	0.9227	0.5791	0.34	127260	-	POC5
5	82019667	82019797	131	6	2.35821e-07	0.9616	0.6166	0.34	445272	-	RPS23
5	175306929	175307017	89	6	8.39883e-07	0.5845	0.2491	0.34	-83703	on_exon	CPLX2
6	20648550	20648653	104	5	4.09966e-07	0.9619	0.6181	0.34	435881	-	MBOAT1
6	23365147	23365242	96	5	9.84498e-07	0.9276	0.5837	0.34	761109	-	NRSN1
6	26241621	26241716	96	4	9.70158e-08	0.8775	0.5373	0.34	6406	-	HIST1H1D
6	33740399	33740495	97	6	6.59149e-10	0.9677	0.6303	0.34	-16513	on_exon	LEMD2
6	78504136	78504227	92	3	4.88748e-08	0.8862	0.551	0.34	330647	-	HTR1B
6	167935150	167935305	156	6	1.19963e-06	0.9459	0.6035	0.34	137153	-	TCP10
7	1022058	1022147	90	6	1.48676e-06	0.8465	0.5077	0.34	689	-	CYP2W1
7	1324901	1325027	127	6	3.34936e-08	0.8401	0.4963	0.34	124507	-	ZFAND2A
7	1850203	1850316	114	5	6.96852e-07	0.9407	0.5964	0.34	27907	-	AC110781.3
7	151661054	151661143	90	3	4.66227e-10	0.9639	0.6213	0.34	-7678	on_intron	GALNTL5
7	158150819	158150921	103	6	8.81209e-07	0.8726	0.5309	0.34	498349	-	WDR60
8	23521545	23521642	98	3	1.43492e-06	0.9293	0.5931	0.34	206338	-	ENTPD4
8	52227248	52227352	105	4	1.84203e-09	0.8866	0.544	0.34	502792	-	AC090186.1
8	115354318	115354425	108	5	1.78718e-08	0.9296	0.5892	0.34	904991	-	CSMD3
8	122058182	122058289	108	8	2.18549e-07	0.9632	0.6237	0.34	232670	-	SNTB1
8	143369962	143370075	114	6	5.16315e-08	0.9411	0.6027	0.34	-114638	on_intron	TSNARE1
8	143879095	143879235	141	9	6.68529e-07	0.929	0.5863	0.34	11088	-	LY6D
9	36137674	36137785	112	3	5.92776e-08	0.6685	0.3284	0.34	-1054	on_intron	GLIPR2
9	72733497	72733604	108	3	5.77583e-07	0.9623	0.6206	0.34	-75106	on_intron	MAMDC2
9	79143845	79143949	105	5	1.06287e-09	0.9595	0.6173	0.34	134413	-	RFK
9	99883890	99883993	104	7	1.17344e-10	0.9696	0.6259	0.34	81966	-	CTSL2
9	104936635	104936730	96	4	1.14256e-06	0.8728	0.529	0.34	345189	-	C9orf107
9	129284679	129284787	109	5	4.67604e-07	0.9586	0.6213	0.34	91936	-	LMX1B
9	137674072	137674208	137	6	2.21108e-09	0.8808	0.5372	0.34	-140587	on_intron	COL5A1
10	45375737	45375874	138	6	2.41872e-07	0.9563	0.6212	0.34	30775	-	TMEM72
10	47965299	47965409	111	4	8.47543e-09	0.944	0.6066	0.34	224204	-	AGAP9
10	95032685	95032809	125	5	7.40372e-08	0.8837	0.5465	0.34	223581	-	CEP55
10	120207057	120207146	90	3	1.16054e-06	0.5906	0.2497	0.34	105218	-	FAM204A
10	135068867	135068986	120	5	6.66086e-07	0.9749	0.6383	0.34	52994	-	ZNF511
11	1447343	1447470	128	6	1.45049e-07	0.9503	0.6147	0.34	-36340	on_intron	BRSK2
11	1896954	1897073	120	10	1.21911e-06	0.8664	0.5246	0.34	-22872	on_intron	LSP1
11	82482208	82482322	115	9	1.25316e-06	0.9503	0.6103	0.34	37303	-	FAM181B
11	114121877	114122010	134	3	9.16126e-07	0.9653	0.6254	0.34	6500	-	NNMT
11	119011624	119011736	113	4	4.88632e-09	0.9114	0.5693	0.34	7987	-	ABCG4
11	131177679	131177768	90	2	1.03627e-07	0.9361	0.5932	0.34	391276	-	SNX19
12	14293487	14293592	106	4	7.66641e-08	0.8946	0.5534	0.34	225019	-	ATF7IP
12	34119803	34119935	133	6	6.89475e-09	0.9192	0.5841	0.34	55282	-	ALG10
12	114969955	114970091	137	3	2.61586e-08	0.9333	0.598	0.34	123709	-	TBX5
13	79862362	79862477	116	3	9.69032e-08	0.9429	0.5992	0.34	192811	-	NDFIP2
13	88788751	88788854	104	4	1.27597e-06	0.9285	0.5934	0.34	2415129	-	SLITRK6
13	113105783	113105896	114	12	1.66262e-09	0.9056	0.5691	0.34	195463	-	C13orf35
13	114830138	114830238	101	3	1.66412e-07	0.4448	0.1059	0.34	-67947	on_intron	RASA3
14	99658816	99658937	122	8	3.73421e-09	0.9074	0.5658	0.34	-79044	on_intron	BCL11B
14	101036202	101036321	120	7	1.50183e-06	0.5457	0.2046	0.34	-17547	on_intron	BEGAIN
16	11344337	11344478	142	7	9.75036e-08	0.9535	0.611	0.34	66159	-	RMI2
16	15880444	15880572	129	5	2.01872e-07	0.9226	0.5832	0.34	-70445	intron_exon_boundary	MYH11
16	53575819	53575926	108	4	2.51553e-07	0.9226	0.5795	0.34	38650	-	AKTIP
16	57782069	57782159	91	2	3.33138e-07	0.9676	0.6286	0.34	-12516	on_intron	KATNB1
16	58848738	58848824	87	2	6.85992e-07	0.7967	0.4537	0.34	80500	-	GOT2
16	85240935	85241030	96	5	4.75597e-10	0.8124	0.4771	0.34	94822	-	FAM92B
16	88709933	88710042	110	12	5.82682e-07	0.8897	0.5517	0.34	-7523	exon_intron_boundary	CYBA
17	1028641	1028776	136	9	7.11017e-08	0.9686	0.6262	0.34	-61974	exon_intron_boundary	ABR
17	18285855	18285950	96	8	8.55916e-08	0.8265	0.487	0.34	-4870	on_exon	EVPLL
17	32677495	32677585	91	2	5.99551e-09	0.9689	0.6298	0.34	5887	-	CCL13
17	33809744	33809849	106	4	1.14903e-08	0.9768	0.6397	0.34	-55135	on_intron	SLFN12L
17	42304384	42304468	85	3	5.34599e-09	0.9461	0.6051	0.34	5391	-	UBTF
17	61544678	61544793	116	5	3.43278e-08	0.9523	0.6169	0.34	20957	-	CYB561
17	70171838	70171926	89	3	2.83894e-08	0.6566	0.3184	0.34	989235	-	SSTR2
17	73083310	73083448	139	10	2.58945e-08	0.8843	0.5472	0.34	608	-	SLC16A5
18	77535772	77535895	124	6	8.64996e-09	0.8473	0.5099	0.34	87774	-	KCNG2
19	970768	970873	106	7	4.80982e-09	0.94	0.5987	0.34	-44835	on_intron	ARID3A
19	1785323	1785443	121	3	7.23127e-08	0.9574	0.6192	0.34	-26951	on_intron	ATP8B3
19	3087074	3087213	140	7	4.86584e-07	0.9388	0.597	0.34	24111	-	AES
19	3437290	3437394	105	6	1.46671e-08	0.8718	0.5333	0.34	-77777	on_intron	NFIC
19	19336353	19336479	127	5	2.6759e-07	0.496	0.1513	0.34	22134	-	NR2C2AP
19	30029100	30029225	126	6	6.4174e-07	0.907	0.5706	0.34	-11733	on_intron	VSTM2B
19	31057573	31057636	64	2	6.25032e-08	0.9519	0.6159	0.34	851210	-	C19orf12
19	35534837	35534935	99	4	1.15141e-07	0.9296	0.5856	0.34	-3524	on_intron	HPN
19	38724285	38724421	137	5	1.43267e-07	0.5291	0.186	0.34	3932	-	DPF1
19	39919105	39919223	119	8	1.14653e-10	0.4328	0.0937	0.34	10990	-	AC011500.1
19	50456233	50456374	142	8	2.50041e-08	0.8051	0.4665	0.34	16484	-	SIGLEC16
19	55856213	55856359	147	4	5.81736e-08	0.9649	0.6231	0.34	-5137	on_intron	SUV420H2
20	23419073	23419161	89	4	4.16631e-09	0.9559	0.6143	0.34	1162	-	CSTL1
20	40592666	40592772	107	3	5.19156e-07	0.7167	0.3727	0.34	345534	-	CHD6
21	11164478	11164668	191	7	1.62246e-07	0.7143	0.3701	0.34	134760	-	TPTE
21	44084577	44084672	96	3	3.52965e-07	0.955	0.6192	0.34	-10925	on_intron	PDE9A
21	47337410	47337538	129	6	2.3465e-10	0.9664	0.6247	0.34	-273929	on_intron	PCBP3
22	23011035	23011179	145	5	2.04112e-07	0.934	0.5938	0.34	24092	-	POM121L1P
22	44240652	44240736	85	4	3.46282e-11	0.5964	0.2604	0.34	-17745	on_intron	SULT4A1
22	44849781	44849916	136	3	2.05288e-08	0.9296	0.5944	0.34	115304	-	LINC00207
22	46853216	46853327	112	5	2.63126e-09	0.9513	0.6103	0.34	-79850	on_intron	CELSR1
22	49547319	49547438	120	4	1.56137e-07	0.556	0.2174	0.34	604121	-	CTA-299D3.8
X	151902516	151902649	134	9	3.3911e-10	0.9506	0.6121	0.34	-667	on_intron	MAGEA12
1	1086345	1086481	137	6	1.80199e-07	0.9663	0.6142	0.35	22784	-	TTLL10
1	1433103	1433214	112	6	4.64164e-09	0.9549	0.6086	0.35	-26070	on_intron	ATAD3B
1	9406690	9406808	119	3	2.54985e-07	0.8588	0.5053	0.35	-53868	on_intron	SPSB1
1	11947241	11947360	120	8	1.39192e-07	0.9387	0.5887	0.35	28254	-	NPPB
1	52460214	52460309	96	4	4.56266e-09	0.9493	0.5957	0.35	3779	-	RAB3B
1	99061119	99061210	92	4	4.00383e-07	0.9088	0.5573	0.35	66027	-	SNX7
1	157163895	157164041	147	8	1.01131e-06	0.7982	0.4517	0.35	55630	-	ETV3
1	230536961	230537109	149	7	2.62409e-07	0.9438	0.5951	0.35	-24513	on_intron	PGBD5
2	1273624	1273767	144	5	4.95888e-07	0.7878	0.4366	0.35	-327212	on_intron	SNTG2
2	2798118	2798230	113	3	6.58122e-07	0.891	0.5405	0.35	585217	-	TTC15
2	43084587	43084700	114	4	2.896e-09	0.7828	0.4293	0.35	64855	-	HAAO
2	57856571	57856634	64	2	2.03585e-09	0.9764	0.631	0.35	278153	-	VRK2
2	133013806	133013909	104	11	1.34965e-07	0.7407	0.3936	0.35	-1735	on_intron	ANKRD30BL
2	133365965	133366109	145	4	6.71806e-07	0.794	0.442	0.35	-191961	on_intron	GPR39
2	166224265	166224382	118	4	7.37263e-08	0.9287	0.5793	0.35	-128469	on_intron	SCN2A
2	223837407	223837551	145	7	5.80576e-07	0.8316	0.4796	0.35	78982	-	KCNE4
2	241857195	241857329	135	6	1.83496e-07	0.9186	0.564	0.35	20890	-	C2orf54
2	242851998	242852101	104	4	4.67729e-08	0.9721	0.6212	0.35	7297	-	AC131097.4
3	21447960	21448065	106	7	6.0985e-09	0.9386	0.5888	0.35	1220177	-	SGOL1
3	23148094	23148197	104	5	1.82269e-09	0.9514	0.606	0.35	96315	-	UBE2E2
3	37017685	37017769	85	11	1.46415e-06	0.9842	0.6331	0.35	17055	-	MLH1
3	63898970	63899096	127	8	1.05568e-08	0.4612	0.1143	0.35	49392	-	THOC7
4	3451108	3451215	108	5	5.6468e-09	0.935	0.5814	0.35	-7600	-	HGFAC
4	7986458	7986587	130	6	1.45097e-06	0.8977	0.5465	0.35	-174100	on_intron	ABLIM2
4	72089758	72089872	115	5	9.33231e-08	0.9584	0.6119	0.35	-36868	on_intron	SLC4A4
4	154128899	154129029	131	3	1.11062e-06	0.47	0.1162	0.35	-55534	on_intron	TRIM2
5	3142494	3142588	95	4	6.65843e-07	0.8677	0.5211	0.35	389526	-	IRX2
5	52097257	52097381	125	3	1.26139e-07	0.6508	0.2971	0.35	-13606	on_exon	PELO
5	60510586	60510695	110	4	1.30899e-08	0.9418	0.5953	0.35	52286	-	C5orf43
5	180120603	180120666	64	2	7.93183e-07	0.9511	0.6029	0.35	43980	-	FLT4
6	406293	406397	105	4	6.22277e-08	0.9506	0.5992	0.35	-14657	on_intron	IRF4
6	6465343	6465501	159	3	1.20362e-09	0.8979	0.5519	0.35	122841	-	LY86
6	33995462	33995546	85	3	3.29654e-07	0.5649	0.2138	0.35	-127936	on_intron	GRM4
6	34004166	34004308	143	9	9.44716e-07	0.9464	0.5987	0.35	-119232	on_exon	GRM4
6	170427114	170427199	86	3	2.01931e-07	0.9147	0.5625	0.35	275460	-	TCTE3
7	156895	156989	95	4	3.3481e-07	0.922	0.5689	0.35	35981	-	FAM20C
7	1637885	1638033	149	7	1.16063e-06	0.964	0.6175	0.35	27245	-	PSMG3
7	3022094	3022201	108	6	1.78189e-07	0.9565	0.6015	0.35	-61484	on_intron	CARD11
7	9059009	9059091	83	4	5.54011e-09	0.9437	0.5902	0.35	756693	-	ICA1
7	67787582	67787690	109	5	3.17298e-07	0.9363	0.5878	0.35	1326948	-	SBDS
7	80862814	80862963	150	4	1.12752e-06	0.8935	0.5468	0.35	311140	-	SEMA3C
7	90808840	90808973	134	9	6.72882e-07	0.9742	0.6277	0.35	-713234	on_intron	CDK14
7	128582339	128582458	120	6	7.59904e-07	0.9478	0.5951	0.35	-4791	on_intron	IRF5
7	149524893	149524995	103	8	6.88862e-07	0.9139	0.5623	0.35	10462	-	ZNF862
7	157444926	157445022	97	6	3.86577e-07	0.8788	0.533	0.35	-935553	on_intron	PTPRN2
7	157581417	157581512	96	7	5.29724e-07	0.9279	0.5732	0.35	-799062	on_intron	PTPRN2
8	432176	432302	127	8	6.35334e-08	0.9538	0.6005	0.35	151151	-	RP11-63E5.6
8	786552	786657	106	7	1.18465e-09	0.9517	0.6013	0.35	98447	-	ERICH1
8	4004282	4004398	117	9	9.82839e-08	0.9486	0.5992	0.35	-848211	on_intron	CSMD1
8	11293505	11293642	138	6	1.21446e-06	0.9519	0.5975	0.35	-67730	on_intron	C8orf12
8	21488505	21488628	124	5	4.0364e-07	0.9353	0.588	0.35	288553	-	XPO7
8	52703189	52703273	85	9	2.98837e-09	0.9582	0.6053	0.35	26871	-	AC090186.1
8	106899105	106899233	129	9	6.06122e-07	0.9165	0.5627	0.35	383241	-	OXR1
8	143124887	143125023	137	3	1.12401e-06	0.7066	0.3538	0.35	405769	-	BAI1
8	144622486	144622626	141	6	9.60092e-11	0.9282	0.5817	0.35	12752	-	GSDMD
8	145020346	145020470	125	7	3.1144e-10	0.8988	0.5516	0.35	-30555	on_intron	PLEC
9	37938545	37938650	106	7	1.17201e-07	0.9428	0.5886	0.35	-130664	on_intron	SHB
9	77256538	77256644	107	3	7.71066e-09	0.9238	0.5734	0.35	-144362	on_intron	RORB
9	77911219	77911322	104	5	1.13638e-07	0.9565	0.6107	0.35	208087	-	C9orf95
9	134420607	134420710	104	5	5.28472e-08	0.5839	0.2361	0.35	13953	-	UCK1
9	136833805	136833898	94	4	6.69578e-07	0.9379	0.5847	0.35	167313	-	WDR5
10	88437241	88437358	118	4	9.50744e-09	0.8565	0.506	0.35	-10808	on_intron	LDB3
10	88720028	88720156	129	5	6.72186e-08	0.9249	0.5757	0.35	-1780	on_intron	SNCG
10	121169543	121169674	132	12	1.35476e-06	0.9459	0.5951	0.35	-202572	on_intron	GRK5
10	128259843	128259933	91	3	5.25155e-07	0.541	0.1924	0.35	-99235	on_intron	C10orf90
10	131575666	131575772	107	4	9.21763e-07	0.9417	0.5901	0.35	358892	-	GLRX3
10	131741375	131741470	96	3	1.04665e-07	0.8065	0.4582	0.35	-21162	on_intron	EBF3
11	2426649	2426758	110	5	1.57014e-07	0.9514	0.598	0.35	-17625	intron_exon_boundary	TRPM5
11	17709978	17710114	137	6	1.65511e-11	0.9331	0.5859	0.35	31002	-	MYOD1
12	34503475	34503563	89	7	1.48926e-07	0.4173	0.0715	0.35	910722	-	SYT10
12	101189064	101189187	124	4	4.2084e-07	0.5718	0.2249	0.35	-77882	on_intron	ANO4
12	132692511	132692611	101	6	2.89557e-08	0.9338	0.583	0.35	-213423	on_intron	GALNT9
13	24940307	24940414	108	4	1.72496e-08	0.9693	0.6233	0.35	44742	-	AL359736.1
13	30745506	30745614	109	4	3.24107e-08	0.9708	0.6181	0.35	320686	-	UBL3
13	35459119	35459249	131	4	2.27723e-07	0.9057	0.5519	0.35	57176	-	NBEA
13	64652999	64653088	90	4	2.38375e-07	0.902	0.547	0.35	2650780	-	PCDH20
13	100740393	100740479	87	4	6.28659e-07	0.9526	0.6031	0.35	116231	-	ZIC5
14	60286556	60286673	118	11	2.49969e-07	0.9725	0.6222	0.35	-51127	on_intron	RTN1
14	76039831	76039920	90	4	1.00572e-10	0.973	0.6272	0.35	5041	-	FLVCR2
15	51476647	51476780	134	3	1.53064e-06	0.9015	0.5474	0.35	79175	-	TNFAIP8L3
15	63812810	63812922	113	7	1.4217e-08	0.9524	0.6027	0.35	-16128	on_intron	USP3
15	72107459	72107589	131	3	1.38425e-09	0.957	0.6053	0.35	-22611	on_intron	NR2E3
16	1187079	1187178	100	8	1.78061e-08	0.9725	0.6198	0.35	40836	-	C1QTNF8
16	1190846	1190960	115	3	1.47323e-06	0.8796	0.5344	0.35	44603	-	C1QTNF8
16	3242629	3242731	103	8	2.35412e-09	0.3914	0.0399	0.35	11517	-	OR1F1
16	34649361	34649469	109	6	8.81621e-07	0.6578	0.3077	0.35	686859	-	LINC00273
16	84963674	84963816	143	10	2.13924e-10	0.831	0.476	0.35	97560	-	KIAA0513
17	43997761	43997865	105	3	5.99081e-12	0.927	0.5749	0.35	78752	-	STH
17	45785918	45786009	92	3	7.1681e-10	0.961	0.6119	0.35	-13378	on_intron	TBKBP1
17	67066616	67066696	81	3	3.80508e-11	0.9573	0.6115	0.35	9481	-	ABCA9
17	75705031	75705111	81	2	8.07265e-07	0.8666	0.5166	0.35	295139	-	TNRC6C
17	77536683	77536779	97	7	2.49559e-07	0.9316	0.584	0.35	144297	-	AC105337.1
17	79895821	79895912	92	5	1.01478e-06	0.6965	0.3428	0.35	661	-	PYCR1
18	33351248	33351353	106	3	3.26013e-08	0.8849	0.5361	0.35	200694	-	C18orf21
18	65409749	65409881	133	5	3.58522e-07	0.8148	0.461	0.35	225533	-	DSEL
18	77247209	77247303	95	4	3.98754e-08	0.9643	0.6135	0.35	-91530	on_intron	NFATC1
19	5797768	5797899	132	7	1.54338e-07	0.9489	0.5982	0.35	6520	-	DUS3L
19	6664965	6665075	111	7	5.30574e-07	0.9714	0.6236	0.35	-5633	on_exon	TNFSF14
19	7626275	7626394	120	8	1.00195e-06	0.9387	0.5852	0.35	-27355	intron_exon_boundary	PNPLA6
19	7760980	7761077	98	5	4.99382e-07	0.912	0.5629	0.35	-6051	on_intron	FCER2
19	18109271	18109406	136	5	3.6481e-07	0.7907	0.4377	0.35	-47294	on_exon	KCNN1
19	41133077	41133173	97	7	8.18463e-10	0.9422	0.5969	0.35	-34100	on_exon	LTBP4
19	51521694	51521815	122	9	6.21311e-08	0.4736	0.126	0.35	-1736	on_intron	KLK10
19	51950504	51950603	100	6	6.55093e-10	0.9737	0.6227	0.35	29448	-	SIGLEC10
20	42858498	42858583	86	3	1.62271e-07	0.9253	0.5746	0.35	19068	-	C20orf111
20	43275825	43275932	108	6	2.2735e-07	0.8868	0.5409	0.35	-5048	on_intron	ADA
20	45501413	45501494	82	4	4.59612e-09	0.501	0.1522	0.35	182996	-	TP53RK
20	47967928	47968031	104	3	3.32518e-07	0.8514	0.5053	0.35	72966	-	ZNFX1
20	54432823	54432923	101	4	1.72683e-09	0.9358	0.5833	0.35	390866	-	MC3R
20	55974208	55974297	90	3	1.67057e-08	0.897	0.5421	0.35	-7833	on_intron	RBM38
20	60055624	60055743	120	3	3.3154e-08	0.8992	0.5468	0.35	-228183	on_intron	CDH4
21	39200584	39200702	119	5	1.00776e-10	0.9144	0.5594	0.35	-88164	on_intron	KCNJ6
21	43714205	43714321	117	7	1.13504e-06	0.9239	0.5744	0.35	-94521	on_intron	ABCG1
22	28206641	28206740	100	4	1.10898e-08	0.8847	0.5388	0.35	-109480	on_intron	PITPNB
22	35938628	35938761	134	3	4.5395e-10	0.8811	0.5292	0.35	-1845	on_intron	RASD2
22	43628184	43628305	122	5	5.29924e-07	0.6726	0.3262	0.35	-111209	on_intron	SCUBE1
22	49027894	49027996	103	4	4.31276e-08	0.8067	0.4527	0.35	84696	-	CTA-299D3.8
22	50200272	50200366	95	4	4.85819e-10	0.9662	0.6187	0.35	-20887	on_intron	BRD1
1	2375920	2376019	100	4	7.89942e-08	0.592	0.2299	0.36	30685	-	PEX10
1	3116185	3116325	141	6	2.14726e-09	0.9147	0.5501	0.36	-130592	on_intron	PRDM16
1	7820280	7820361	82	2	5.67276e-08	0.9495	0.5873	0.36	-974976	on_intron	CAMTA1
1	11126745	11126839	95	4	7.04076e-07	0.967	0.6119	0.36	-33192	exon_intron_boundary	EXOSC10
1	29189836	29189945	110	8	1.37472e-07	0.8951	0.5347	0.36	-51290	on_exon	OPRD1
1	181943936	181944034	99	4	7.35915e-08	0.9096	0.546	0.36	814395	-	NPL
1	220222316	220222448	133	3	4.84778e-10	0.9341	0.571	0.36	2317	-	EPRS
1	228505423	228505517	95	3	4.16735e-10	0.9202	0.5618	0.36	-109685	exon_intron_boundary	OBSCN
1	245397978	245398109	132	8	1.03239e-08	0.9265	0.5678	0.36	370135	-	HNRNPU
2	10303023	10303143	121	5	7.02664e-09	0.9508	0.5859	0.36	-21633	on_intron	C2orf48
2	67529651	67529785	135	4	1.00755e-06	0.9267	0.5621	0.36	94667	-	ETAA1
2	98697565	98697661	97	3	5.23434e-07	0.9421	0.5816	0.36	5919	-	VWA3B
2	109939566	109939664	99	3	4.07106e-08	0.9266	0.5646	0.36	-193859	on_intron	SH3RF3
2	127645060	127645163	104	5	8.67226e-10	0.9506	0.5926	0.36	530841	-	PROC
2	128451729	128451832	104	7	1.19809e-07	0.9651	0.605	0.36	6766	-	SFT2D3
2	132877035	132877119	85	3	9.13444e-07	0.9113	0.5469	0.36	317802	-	C2orf27B
2	138239465	138239553	89	5	3.28119e-08	0.8932	0.5381	0.36	-716437	on_intron	THSD7B
2	194824001	194824134	134	10	1.03761e-06	0.9456	0.5839	0.36	1616568	-	SLC39A10
3	26084060	26084156	97	4	1.93557e-10	0.9051	0.5443	0.36	168870	-	AC103588.1
3	39067903	39067982	80	3	1.55602e-08	0.9633	0.5985	0.36	25508	-	WDR48
3	51838334	51838429	96	3	4.6498e-08	0.9615	0.6039	0.36	25326	-	IQCF6
3	78152226	78152329	104	7	1.14951e-07	0.918	0.5577	0.36	2317493	-	ZNF717
3	124785315	124785420	106	3	4.27174e-10	0.9424	0.5842	0.36	10514	-	HEG1
3	141830127	141830238	112	4	2.45424e-08	0.9772	0.6221	0.36	-38258	on_intron	TFDP2
4	954593	954715	123	4	1.47626e-10	0.9426	0.5797	0.36	-26089	on_intron	DGKQ
4	7571982	7572128	147	8	4.17269e-07	0.6749	0.3192	0.36	135283	-	PSAPL1
4	7742834	7742936	103	4	1.70776e-08	0.8996	0.5425	0.36	-548670	on_exon	SORCS2
4	93397367	93397470	104	7	7.36848e-07	0.9041	0.5421	0.36	172039	-	RP11-9B6.1
4	140554841	140554960	120	4	3.95761e-10	0.7845	0.426	0.36	31963	-	MGST2
4	152283218	152283324	107	3	8.38483e-07	0.9141	0.5508	0.36	134037	-	SH3D19
5	492826	492944	119	4	5.86684e-09	0.8446	0.484	0.36	-31620	on_intron	SLC9A3
5	4094594	4094728	135	4	1.30426e-06	0.8916	0.5297	0.36	1045716	-	ADAMTS16
5	6062097	6062201	105	3	2.08899e-07	0.9599	0.5955	0.36	386536	-	UBE2QL1
5	10992734	10992845	112	5	4.84119e-08	0.9679	0.6081	0.36	-911420	exon_intron_boundary	CTNND2
5	167463151	167463274	124	3	5.8595e-07	0.9508	0.5894	0.36	-751469	on_intron	ODZ2
5	175620698	175620802	105	5	5.87931e-08	0.9495	0.5847	0.36	131675	-	RP11-826N14.2
5	176127015	176127105	91	3	4.64004e-08	0.6731	0.3144	0.36	69486	-	SNCB
6	35690280	35690364	85	3	6.61685e-07	0.8361	0.4774	0.36	14446	-	C6orf81
6	168104720	168104802	83	5	4.58887e-07	0.9408	0.5779	0.36	122801	-	MLLT4
7	388189	388327	139	9	2.98811e-07	0.9409	0.5786	0.36	158633	-	AC145676.2
7	2286667	2286837	171	10	8.42682e-09	0.7947	0.4388	0.36	-4979	on_intron	NUDT1
7	2509940	2510057	118	6	3.71472e-07	0.957	0.597	0.36	42107	-	LFNG
7	21182503	21182605	103	3	2.88695e-07	0.931	0.569	0.36	355999	-	SP8
7	33176811	33176934	124	6	4.45572e-11	0.9554	0.5996	0.36	27799	-	RP9
7	151393456	151393585	130	6	1.41647e-08	0.8466	0.4867	0.36	-180753	on_intron	PRKAG2
7	155216344	155216446	103	5	2.19815e-10	0.8543	0.4913	0.36	34379	-	EN2
7	157504292	157504374	83	2	1.52281e-06	0.8387	0.4756	0.36	-876187	on_intron	PTPRN2
8	856058	856158	101	4	3.87931e-07	0.9498	0.5933	0.36	167953	-	ERICH1
8	35979179	35979315	137	8	8.84803e-07	0.9341	0.5722	0.36	662528	-	KCNU1
8	144788952	144789077	126	8	7.68585e-08	0.8703	0.5053	0.36	-1326	on_intron	CCDC166
9	2039871	2039972	102	4	8.95922e-08	0.9672	0.6099	0.36	-24629	exon_intron_boundary	SMARCA2
9	133224464	133224588	125	3	3.47776e-08	0.7708	0.412	0.36	49442	-	AL354898.1
9	133832853	133832942	90	2	8.34138e-09	0.8837	0.52	0.36	18181	-	FIBCD1
9	136680147	136680268	122	4	5.54443e-08	0.918	0.558	0.36	-177578	on_intron	VAV2
9	137225156	137225282	127	5	2.0912e-07	0.9204	0.5648	0.36	-16337	on_intron	RXRA
9	138184612	138184722	111	3	9.17816e-07	0.935	0.5721	0.36	50374	-	C9orf62
9	138620631	138620718	88	3	1.25313e-06	0.9267	0.5621	0.36	29258	-	SOHLH1
10	11936898	11936997	100	7	2.91614e-07	0.8421	0.4858	0.36	173975	-	DHTKD1
10	17266694	17266812	119	9	1.40579e-06	0.9614	0.6045	0.36	3447	-	VIM
10	35081084	35081221	138	8	2.12626e-07	0.9266	0.5702	0.36	334499	-	CREM
10	66845535	66845652	118	6	3.49973e-08	0.9493	0.5936	0.36	1619814	-	JMJD1C
11	1857150	1857257	108	7	5.22205e-07	0.9334	0.5724	0.36	-8547	exon_intron_boundary	SYT8
11	102364989	102365075	87	3	1.89909e-09	0.9607	0.6049	0.36	-27088	on_intron	RP11-315O6.2
11	111325645	111325777	133	5	7.32249e-08	0.5688	0.2052	0.36	-3712	intron_exon_boundary	RP11-794P6.2
11	119055386	119055487	102	3	1.94593e-07	0.9051	0.5443	0.36	680	-	PDZD3
11	126336851	126336975	125	5	3.87626e-07	0.9392	0.582	0.36	-536503	on_intron	KIRREL3
11	133260103	133260213	111	9	5.85787e-09	0.94	0.5765	0.36	678608	-	JAM3
12	8220415	8220532	118	3	3.43257e-08	0.9489	0.5884	0.36	1349	-	C3AR1
12	33582811	33582948	138	3	2.83922e-08	0.9051	0.5419	0.36	-9942	on_intron	SYT10
12	34499253	34499373	121	6	6.55469e-09	0.4428	0.0838	0.36	906500	-	SYT10
12	53068882	53068990	109	4	2.47744e-08	0.9629	0.6012	0.36	-5308	on_exon	KRT1
12	86359232	86359344	113	8	1.54085e-07	0.8612	0.5006	0.36	128885	-	RASSF9
12	118861970	118862085	116	4	4.74293e-10	0.9844	0.628	0.36	51221	-	TAOK3
12	123988785	123988875	91	2	2.8482e-07	0.9395	0.5763	0.36	-29479	on_intron	RILPL1
12	132865276	132865388	113	10	5.3734e-07	0.9466	0.5833	0.36	-40658	on_intron	GALNT9
13	74952596	74952714	119	5	7.35594e-11	0.9121	0.5559	0.36	244203	-	KLF12
13	114582614	114582710	97	3	7.32271e-07	0.919	0.5609	0.36	15569	-	GAS6
14	91167546	91167664	119	3	1.21901e-07	0.7377	0.3752	0.36	-115276	on_intron	TTC7B
14	94194354	94194435	82	4	2.06741e-08	0.9489	0.5851	0.36	-60472	on_intron	PRIMA1
14	94325479	94325581	103	5	1.25678e-07	0.6625	0.3018	0.36	59660	-	FAM181A
15	28050600	28050712	113	10	1.29613e-06	0.9498	0.59	0.36	-293903	on_intron	OCA2
15	34640711	34640825	115	6	1.58111e-07	0.9493	0.5902	0.36	5334	-	NOP10
15	35373222	35373315	94	4	1.48672e-06	0.9373	0.5793	0.36	92735	-	ZNF770
16	4717752	4717851	100	7	2.88223e-09	0.944	0.586	0.36	-43024	on_intron	MGRN1
16	19917210	19917297	88	3	4.915e-08	0.948	0.5834	0.36	20379	-	GPRC5B
16	29183524	29183598	75	3	1.1328e-06	0.9406	0.5844	0.36	246452	-	RABEP2
16	34208843	34208936	94	6	3.6074e-07	0.8344	0.4767	0.36	47572	-	AC135776.1
16	83974425	83974541	117	5	1.51677e-07	0.905	0.5493	0.36	8132	-	OSGIN1
16	85179450	85179561	112	6	1.10351e-08	0.965	0.6001	0.36	33337	-	FAM92B
16	87102343	87102485	143	9	1.03734e-08	0.9546	0.593	0.36	322922	-	MAP1LC3B
16	88747804	88747902	99	5	1.40476e-07	0.5632	0.2028	0.36	-5077	on_exon	SNAI3
17	601038	601149	112	5	1.03281e-06	0.9703	0.6072	0.36	34699	-	FAM57A
17	933553	933667	115	4	1.37043e-08	0.9416	0.5787	0.36	-157062	on_intron	ABR
17	21201085	21201214	130	6	4.06597e-07	0.8919	0.5269	0.36	-13229	on_intron	MAP2K3
17	21952612	21952741	130	5	6.31366e-08	0.8456	0.4807	0.36	69697	-	MTRNR2L1
17	45871693	45871756	64	3	1.00319e-07	0.5833	0.2224	0.36	37238	-	LRRC46
17	48335266	48335370	105	4	4.43543e-07	0.8038	0.4476	0.36	13398	-	TMEM92
17	78425166	78425256	91	2	1.05995e-08	0.8677	0.5111	0.36	230968	-	SGSH
17	78968963	78969059	97	6	3.83279e-07	0.9285	0.5724	0.36	-3417	on_intron	CHMP6
18	10422986	10423132	147	4	5.15723e-09	0.9137	0.5488	0.36	31494	-	APCDD1
18	20396682	20396773	92	3	6.3455e-12	0.9109	0.5487	0.36	116518	-	RBBP8
18	65397896	65398002	107	5	8.5919e-07	0.9112	0.5514	0.36	213680	-	DSEL
19	1482543	1482646	104	6	7.34009e-09	0.9007	0.5389	0.36	-7863	on_intron	PCSK4
19	2511475	2511569	95	4	2.73546e-08	0.9318	0.5691	0.36	-191270	on_exon	GNG7
19	3238554	3238650	97	4	4.71587e-09	0.9592	0.6006	0.36	-13948	on_intron	CELF5
19	10385491	10385598	108	4	6.48721e-09	0.9673	0.6089	0.36	-4080	on_exon	ICAM1
19	10578031	10578136	106	3	2.25332e-08	0.9298	0.5722	0.36	-50686	on_exon	PDE4A
19	42386448	42386572	125	4	8.54287e-09	0.5763	0.2189	0.36	696	-	ARHGEF1
20	45269307	45269404	98	3	1.34011e-07	0.8057	0.4419	0.36	-35406	on_intron	SLC13A3
21	11134519	11134648	130	9	1.04106e-06	0.751	0.3941	0.36	104801	-	TPTE
21	36116280	36116360	81	4	5.39266e-07	0.6882	0.3299	0.36	128840	-	RCAN1
21	46915177	46915279	103	7	6.10454e-07	0.9551	0.5962	0.36	-49138	on_exon	SLC19A1
22	23031419	23031534	116	3	1.18329e-07	0.9627	0.5979	0.36	44476	-	POM121L1P
22	45487439	45487565	127	9	1.14262e-06	0.8288	0.4651	0.36	72158	-	NUP50
22	49628680	49628810	131	7	7.02149e-07	0.8146	0.4512	0.36	618681	-	ZBED4
22	50450682	50450786	105	4	1.28719e-07	0.9364	0.581	0.36	-405	on_intron	IL17REL
X	13028051	13028139	89	3	7.93902e-08	0.9257	0.5703	0.36	559586	-	EGFL6
X	152765361	152765464	104	7	1.00028e-07	0.915	0.5549	0.36	-5066	on_intron	BGN
1	983611	983712	102	4	2.47682e-07	0.9134	0.5403	0.37	-28208	on_exon	AGRN
1	1269296	1269398	103	5	4.24824e-07	0.9506	0.5829	0.37	-2703	on_exon	TAS1R3
1	16316528	16316641	114	4	2.30156e-07	0.9411	0.5685	0.37	14091	-	C1orf64
1	80271728	80271809	82	2	9.30507e-07	0.8381	0.4681	0.37	799326	-	ELTD1
1	159104339	159104448	110	6	1.94704e-10	0.9773	0.6035	0.37	36952	-	CADM3
1	229704782	229704921	140	6	9.62973e-09	0.9584	0.5902	0.37	10341	-	ABCB10
1	237144916	237145057	142	9	4.12205e-08	0.9718	0.5989	0.37	377113	-	HEATR1
2	594371	594508	138	6	2.09987e-09	0.9286	0.5599	0.37	305521	-	FAM150B
2	1553022	1553155	134	4	8.76933e-07	0.7833	0.4106	0.37	875584	-	TMEM18
2	1825568	1825702	135	5	6.91822e-07	0.8999	0.5283	0.37	-509463	on_intron	MYT1L
2	1973263	1973343	81	3	2.81408e-08	0.9397	0.5711	0.37	-361768	on_intron	MYT1L
2	10395333	10395436	104	5	2.15425e-11	0.9432	0.5766	0.37	47580	-	HPCAL1
2	81426569	81426669	101	3	3.34787e-08	0.8891	0.5163	0.37	894696	-	LRRTM1
2	119900762	119900896	135	6	1.43559e-06	0.6813	0.3122	0.37	80489	-	STEAP3
2	132131312	132131418	107	3	3.93022e-07	0.9417	0.569	0.37	102249	-	TUBA3D
2	145092390	145092494	105	3	8.45626e-09	0.952	0.5854	0.37	2256	-	GTDC1
2	218798064	218798145	82	3	9.67046e-09	0.9533	0.5832	0.37	-69653	on_intron	TNS1
2	220344337	220344426	90	3	8.62519e-08	0.9109	0.5416	0.37	-44857	on_intron	SPEG
2	234703237	234703350	114	6	6.70405e-08	0.9159	0.5471	0.37	-18979	on_intron	HEATR7B1
2	241976615	241976737	123	8	2.39847e-07	0.8691	0.4999	0.37	-38481	intron_exon_boundary	SNED1
3	185630504	185630620	117	5	4.35241e-09	0.9432	0.5727	0.37	87661	-	IGF2BP2
3	186035419	186035540	122	4	5.13989e-08	0.9836	0.616	0.37	-44606	on_intron	DGKG
3	193615722	193615824	103	6	2.31475e-07	0.9167	0.5464	0.37	238111	-	HES1
3	194276263	194276364	102	3	7.30007e-08	0.853	0.4875	0.37	130259	-	FAM43A
4	1145344	1145449	106	3	3.10564e-08	0.9209	0.5484	0.37	37995	-	RNF212
4	1615298	1615424	127	7	2.61507e-08	0.9636	0.5891	0.37	107804	-	TACC3
4	47617598	47617695	98	2	4.38933e-07	0.8555	0.4826	0.37	-222524	on_intron	CORIN
4	88317338	88317420	83	5	2.54884e-10	0.9569	0.5917	0.37	4801	-	HSD17B11
4	187234429	187234554	126	5	2.85621e-08	0.9132	0.5447	0.37	356624	-	SORBS2
5	506178	506323	146	8	2.21962e-07	0.6713	0.3001	0.37	-18268	on_intron	SLC9A3
5	962690	962785	96	3	1.34535e-09	0.7515	0.3771	0.37	16696	-	RP11-661C8.3
5	2278156	2278280	125	7	1.53395e-06	0.9108	0.5385	0.37	390807	-	IRX4
5	100796761	100796851	91	7	9.49243e-08	0.9409	0.5757	0.37	557792	-	ST8SIA4
5	164361597	164361728	132	5	2.49504e-07	0.9273	0.5531	0.37	1474452	-	NUDCD2
5	179897709	179897811	103	3	2.86441e-08	0.8499	0.4843	0.37	23602	-	CNOT6
6	4374750	4374854	105	3	2.04469e-07	0.919	0.5484	0.37	238920	-	ECI2
6	115186554	115186650	97	5	4.04259e-07	0.9093	0.5413	0.37	522346	-	HS3ST5
6	131091779	131091926	148	6	1.32214e-06	0.9273	0.5568	0.37	364881	-	AKAP7
6	170266908	170267033	126	3	1.01446e-06	0.8958	0.5211	0.37	115254	-	TCTE3
7	1386143	1386224	82	6	3.8361e-07	0.7127	0.3456	0.37	185749	-	ZFAND2A
7	1711047	1711157	111	5	6.11827e-07	0.5729	0.2053	0.37	100407	-	PSMG3
7	2286838	2286936	99	3	1.78178e-07	0.7657	0.3943	0.37	-5078	on_intron	NUDT1
7	35995468	35995609	142	6	3.92356e-09	0.9562	0.5884	0.37	123086	-	AC083864.4
7	36078852	36078987	136	7	3.04315e-07	0.9294	0.5558	0.37	39708	-	AC083864.4
7	75915403	75915487	85	4	1.56838e-07	0.8132	0.4415	0.37	-84270	on_exon	SRRM3
7	102088450	102088530	81	3	1.10168e-07	0.9403	0.5671	0.37	-14976	on_intron	ORAI2
7	115453233	115453360	128	5	1.06641e-06	0.8919	0.5239	0.37	397188	-	TES
7	154447357	154447464	108	5	1.19034e-06	0.9011	0.5265	0.37	-863281	on_intron	DPP6
7	158933047	158933167	121	4	1.71514e-07	0.9036	0.5367	0.37	-4601	on_intron	VIPR2
8	10056801	10056921	121	4	1.21489e-08	0.9688	0.5963	0.37	-145142	on_intron	MSRA
8	11889329	11889420	92	8	1.75187e-08	0.9435	0.5721	0.37	16287	-	RP11-481A20.11
8	41733184	41733299	116	5	1.1135e-07	0.725	0.3598	0.37	-21095	on_intron	ANK1
8	72946962	72947072	111	5	1.36932e-06	0.9123	0.5454	0.37	-40889	on_intron	TRPA1
8	81645047	81645157	111	5	7.73013e-10	0.94	0.5735	0.37	-141968	on_intron	ZNF704
8	91541893	91542005	113	8	1.40894e-09	0.9733	0.5992	0.37	261774	-	NECAB1
8	143414301	143414429	129	8	1.2767e-07	0.9672	0.6004	0.37	-70299	on_intron	TSNARE1
8	144359660	144359786	127	3	3.02655e-08	0.8933	0.5254	0.37	12061	-	ZNF696
9	18928621	18928740	120	3	5.80146e-07	0.9031	0.5304	0.37	-104629	on_exon	FAM154A
9	92322052	92322150	99	3	3.10875e-07	0.9332	0.5669	0.37	209008	-	SEMA4D
9	127235189	127235323	135	4	1.02357e-06	0.8746	0.5036	0.37	-21899	on_intron	GPR144
9	138026165	138026271	107	7	6.58635e-10	0.7668	0.4011	0.37	208825	-	C9orf62
9	138562741	138562856	116	10	6.27453e-07	0.9209	0.5522	0.37	31356	-	GLT6D1
10	1727260	1727362	103	3	1.51194e-06	0.9084	0.5364	0.37	-52409	on_intron	ADARB2
10	8116937	8117051	115	8	2.70788e-07	0.9459	0.5783	0.37	-21483	on_intron	GATA3
10	15244420	15244523	104	6	4.05643e-07	0.9735	0.6074	0.37	33729	-	NMT2
10	82371319	82371456	138	4	1.48007e-09	0.94	0.5661	0.37	-73797	on_intron	SH2D4B
10	121292591	121292699	109	4	9.90496e-08	0.9058	0.5397	0.37	-9628	on_intron	RGS10
10	125316389	125316495	107	7	9.52334e-07	0.8383	0.4699	0.37	109377	-	GPR26
10	129770068	129770197	130	3	1.3169e-06	0.9657	0.5986	0.37	78858	-	CLRN3
10	133454756	133454855	100	5	7.15094e-07	0.9206	0.551	0.37	293101	-	PPP2R2D
11	35516072	35516175	104	9	4.88861e-07	0.955	0.5822	0.37	-35775	on_intron	PAMR1
11	84663311	84663416	106	9	4.73515e-07	0.9501	0.5813	0.37	676214	-	TMEM126B
11	120771306	120771429	124	4	1.32033e-07	0.8022	0.4318	0.37	5801	-	RP11-640N11.2
12	4120876	4120976	101	3	1.76338e-07	0.9845	0.6181	0.37	138269	-	PARP11
12	132486067	132486169	103	3	6.14012e-09	0.8926	0.5193	0.37	-51663	on_intron	EP400
13	25114974	25115080	107	7	1.03913e-06	0.8889	0.5216	0.37	28027	-	PARP4
13	90317607	90317747	141	7	3.21606e-08	0.8921	0.5176	0.37	1733183	-	GPC5
13	93859207	93859303	97	9	5.40942e-07	0.9045	0.5355	0.37	19793	-	GPC6
13	94670704	94670838	135	4	1.92444e-08	0.914	0.5482	0.37	-791742	on_intron	GPC6
13	111681551	111681682	132	5	1.77743e-08	0.9511	0.5851	0.37	114136	-	ANKRD10
13	112887794	112887913	120	5	4.14921e-07	0.8566	0.486	0.37	142721	-	SPACA7
13	113732739	113732835	97	5	8.07306e-07	0.9327	0.5589	0.37	-184142	exon_intron_boundary	MCF2L
14	39253268	39253395	128	5	8.77121e-07	0.9598	0.5909	0.37	330033	-	GEMIN2
14	39643772	39643865	94	7	2.67857e-08	0.4672	0.097	0.37	523	-	PNN
14	48384340	48384443	104	4	2.66253e-07	0.8283	0.4586	0.37	240184	-	MDGA2
14	76804624	76804750	127	4	4.52729e-08	0.9303	0.5649	0.37	-27792	on_intron	ESRRB
14	82145793	82145877	85	9	1.86225e-08	0.9532	0.5882	0.37	145589	-	SEL1L
14	105013104	105013227	124	5	1.69523e-07	0.7944	0.4249	0.37	32795	-	C14orf180
15	25496127	25496261	135	4	3.62614e-07	0.894	0.5231	0.37	1563678	-	NDN
15	28249464	28249605	142	8	1.80478e-09	0.9246	0.5517	0.37	-95039	on_intron	OCA2
15	31819354	31819489	136	6	7.69832e-07	0.9472	0.5747	0.37	-343637	intron_exon_boundary	OTUD7A
15	64439409	64439538	130	7	2.66085e-08	0.9371	0.5682	0.37	4377	-	SNX22
15	84014349	84014468	120	5	1.50506e-08	0.9118	0.5452	0.37	60884	-	BNC1
15	89492024	89492145	122	4	7.79651e-09	0.9453	0.576	0.37	35383	-	MFGE8
16	605631	605724	94	3	4.18137e-08	0.8868	0.5134	0.37	4699	-	C16orf11
16	751768	751879	112	3	3.79238e-09	0.6076	0.2399	0.37	-4060	on_intron	FBXL16
16	2956535	2956655	121	5	2.41985e-07	0.8235	0.4501	0.37	5326	-	FLYWCH1
16	29139690	29139788	99	3	5.82755e-07	0.9487	0.5776	0.37	202618	-	RABEP2
16	31251207	31251328	122	3	2.58179e-08	0.9511	0.5835	0.37	22794	-	PYDC1
16	34264594	34264694	101	4	6.44865e-07	0.6958	0.3294	0.37	-1937	on_intron	CCNYL3
16	54278591	54278678	88	3	1.26455e-09	0.609	0.2358	0.37	540821	-	RPGRIP1L
16	70894637	70894770	134	6	3.36094e-08	0.9023	0.5363	0.37	-369987	on_exon	HYDIN
16	82317585	82317690	106	2	2.4133e-07	0.8857	0.5121	0.37	113755	-	MPHOSPH6
16	84748744	84748830	87	5	5.96873e-09	0.9341	0.5599	0.37	-15274	on_intron	USP10
16	88263528	88263619	92	4	1.44739e-06	0.9608	0.5862	0.37	128964	-	AC134312.1
17	1086363	1086481	119	4	3.66808e-08	0.7635	0.391	0.37	87373	-	BHLHA9
17	70657620	70657746	127	5	5.76685e-09	0.9902	0.62	0.37	-431232	on_intron	SLC39A11
17	71873822	71873917	96	4	1.34155e-06	0.7385	0.3707	0.37	325805	-	RPL38
18	597538	597631	94	4	1.5419e-07	0.9126	0.5404	0.37	-632	on_intron	CLUL1
18	8485113	8485217	105	3	9.60061e-09	0.9176	0.5455	0.37	60422	-	AP001793.1
18	76808941	76809074	134	5	6.39211e-09	0.9437	0.57	0.37	20321	-	ATP9B
18	77398606	77398728	123	11	1.92181e-07	0.9274	0.5584	0.37	41074	-	CTDP1
19	3210343	3210464	122	5	4.74309e-08	0.8598	0.4909	0.37	14238	-	CELF5
19	11502501	11502613	113	5	3.64204e-10	0.949	0.5828	0.37	-27516	on_intron	RGL3
19	11594759	11594872	114	9	6.79147e-07	0.9375	0.5645	0.37	-21978	intron_exon_boundary	ZNF653
19	14271054	14271171	118	8	1.4314e-07	0.9162	0.5485	0.37	-45917	exon_intron_boundary	LPHN1
19	36490584	36490682	99	3	8.69749e-07	0.9432	0.5747	0.37	91374	-	TYROBP
19	48379950	48380052	103	3	7.11255e-07	0.8636	0.493	0.37	-9703	on_intron	SULT2A1
19	50879075	50879210	136	9	1.23542e-06	0.9204	0.5551	0.37	-46260	on_intron	NR1H2
19	55112291	55112372	82	2	1.57041e-07	0.9659	0.5931	0.37	-7324	on_exon	LILRA1
20	17594326	17594452	127	6	5.2715e-12	0.874	0.5018	0.37	-68613	on_exon	RRBP1
20	47104714	47104822	109	2	1.01635e-06	0.9635	0.5905	0.37	433454	-	ARFGEF2
20	60428471	60428567	97	4	4.01912e-07	0.9014	0.5278	0.37	-601007	on_intron	CDH4
20	61866878	61867019	142	6	3.85014e-07	0.5691	0.2014	0.37	217	-	BIRC7
21	41460044	41460158	115	3	3.58237e-07	0.8797	0.505	0.37	-759020	on_intron	DSCAM
21	46863384	46863480	97	4	5.27121e-08	0.9213	0.5531	0.37	-38427	on_intron	COL18A1
21	47487933	47488027	95	3	1.86418e-07	0.9536	0.5832	0.37	29985	-	COL6A2
22	37770908	37771024	117	10	3.92226e-07	0.9409	0.5715	0.37	-52596	on_exon	PPP1R29
22	43190936	43191048	113	5	1.14107e-07	0.9442	0.5754	0.37	73633	-	A4GALT
X	17325983	17326092	110	7	8.63372e-10	0.9183	0.5434	0.37	67452	-	NHS
X	103653450	103653577	128	3	1.61513e-08	0.9316	0.5651	0.37	153837	-	ESX1
X	148416204	148416301	98	4	7.91291e-08	0.7657	0.4004	0.37	205600	-	CXorf40A
1	2473566	2473712	147	9	1.15283e-06	0.8636	0.4873	0.38	11883	-	HES5
1	3111644	3111769	126	11	1.55519e-10	0.9368	0.5575	0.38	-126036	on_intron	PRDM16
1	3209432	3209534	103	5	2.2077e-07	0.9334	0.5536	0.38	-223801	on_intron	PRDM16
1	6635021	6635130	110	5	4.70269e-10	0.9009	0.5204	0.38	-19888	on_exon	TAS1R1
1	7720843	7720948	106	5	3.84277e-07	0.9679	0.5847	0.38	-875563	on_intron	CAMTA1
1	10727958	10728038	81	5	5.0006e-09	0.8371	0.4521	0.38	-128748	on_intron	CASZ1
1	11580670	11580787	118	6	1.58076e-10	0.9512	0.5682	0.38	-41563	on_intron	PTCHD2
1	30099177	30099283	107	3	7.40144e-07	0.7198	0.3392	0.38	541724	-	MECR
1	35369963	35370094	132	9	3.55845e-08	0.9428	0.5643	0.38	-25222	on_exon	DLGAP3
1	38643262	38643362	101	6	2.46585e-09	0.9547	0.5738	0.38	130813	-	POU3F1
1	186594580	186594688	109	5	7.34907e-07	0.9541	0.5752	0.38	164327	-	PDC
1	215043881	215043995	115	22	2.93291e-07	0.9602	0.5757	0.38	135124	-	KCNK2
2	34386015	34386119	105	2	2.21718e-08	0.9151	0.5333	0.38	561567	-	FAM98A
2	190744146	190744283	138	9	3.27624e-09	0.6872	0.3042	0.38	100990	-	AC013468.1
2	212491371	212491505	135	7	6.43294e-07	0.9444	0.5689	0.38	-912193	on_intron	ERBB4
2	241123262	241123397	136	4	1.11951e-07	0.7248	0.3417	0.38	39284	-	OTOS
2	242782659	242782750	92	3	5.55652e-08	0.9111	0.5299	0.38	29003	-	C2orf85
2	242815274	242815401	128	13	1.65996e-07	0.9699	0.5943	0.38	-3648	on_exon	C2orf85
3	50407528	50407615	88	6	1.80564e-07	0.9253	0.5486	0.38	-134146	on_intron	CACNA2D2
3	134594222	134594353	132	4	5.11962e-08	0.9387	0.5607	0.38	223745	-	KY
3	187416387	187416528	142	9	3.50604e-08	0.9603	0.5818	0.38	-3957	on_exon	RTP2
3	196382330	196382472	143	6	1.90156e-08	0.9562	0.5789	0.38	-15914	on_intron	LRRC33
4	3441258	3441358	101	6	4.72877e-07	0.8813	0.5053	0.38	-146602	on_intron	RGS12
4	7097358	7097455	98	4	1.39948e-07	0.8836	0.5025	0.38	27435	-	GRPEL1
4	38842933	38843019	87	3	1.38988e-07	0.9673	0.5879	0.38	-15504	on_intron	TLR6
4	49028153	49028257	105	3	5.41636e-07	0.8637	0.4866	0.38	-39992	on_intron	CWH43
5	1074970	1075084	115	6	3.00416e-07	0.9265	0.5454	0.38	-37201	on_intron	SLC12A7
5	1182856	1182974	119	7	3.26774e-08	0.912	0.5314	0.38	18737	-	SLC6A19
5	11047189	11047315	127	3	5.90925e-07	0.9356	0.5563	0.38	-856965	on_intron	CTNND2
5	46374787	46374903	117	3	3.82312e-09	0.6959	0.3127	0.38	678535	-	HCN1
5	150786361	150786460	100	5	1.71036e-07	0.7667	0.3864	0.38	30148	-	SLC36A1
5	151448758	151448842	85	4	2.54836e-07	0.8656	0.4854	0.38	144356	-	GLRA1
5	178720494	178720587	94	3	2.41164e-07	0.9462	0.5662	0.38	-51936	on_intron	ADAMTS2
5	180086395	180086503	109	5	4.91089e-08	0.8957	0.5207	0.38	9772	-	FLT4
6	28894623	28894718	96	5	2.00849e-10	0.969	0.5904	0.38	16937	-	C6orf100
6	65715380	65715482	103	5	8.67692e-09	0.9179	0.5413	0.38	-701737	on_intron	EYS
7	310370	310464	95	5	1.48428e-07	0.9247	0.5463	0.38	80814	-	AC145676.2
7	351332	351448	117	5	3.70616e-07	0.9274	0.5466	0.38	121776	-	AC145676.2
7	1341751	1341877	127	7	1.64723e-08	0.5512	0.1749	0.38	141357	-	ZFAND2A
7	1387749	1387883	135	6	3.10119e-09	0.7603	0.3774	0.38	182468	-	MAFK
7	18517856	18517987	132	9	3.58331e-07	0.9765	0.5918	0.38	450371	-	PRPS1L1
7	70749215	70749342	128	4	2.97335e-07	0.8859	0.502	0.38	-152186	on_intron	WBSCR17
7	72838296	72838399	104	3	4.64178e-10	0.6012	0.2184	0.38	9711	-	FZD9
7	73424882	73425007	126	8	1.67681e-10	0.9306	0.5459	0.38	17113	-	ELN
7	83111632	83111737	106	6	4.18391e-07	0.9121	0.5361	0.38	-166846	on_intron	SEMA3E
7	92799746	92799876	131	3	1.40949e-07	0.9032	0.5254	0.38	22065	-	SAMD9L
7	155738551	155738682	132	7	1.54664e-06	0.9313	0.5467	0.38	16645	-	AC021218.2
7	157335384	157335466	83	3	2.57993e-07	0.8866	0.5109	0.38	-1045095	on_intron	PTPRN2
7	158106758	158106862	105	4	6.29983e-09	0.8088	0.4329	0.38	542408	-	WDR60
7	158164657	158164757	101	6	6.41926e-07	0.9252	0.5425	0.38	484513	-	WDR60
8	1502748	1502875	128	5	1.65231e-07	0.9238	0.5389	0.38	-53343	on_intron	DLGAP2
8	11799717	11799830	114	8	6.98201e-09	0.9438	0.5682	0.38	40001	-	DEFB135
8	21169156	21169243	88	3	2.28839e-07	0.9366	0.5548	0.38	607938	-	XPO7
8	21668646	21668764	119	4	5.85157e-10	0.9136	0.529	0.38	-1222	on_intron	GFRA2
8	24472470	24472597	128	5	7.50249e-07	0.9474	0.5662	0.38	297929	-	NEFM
8	29976067	29976189	123	4	3.96927e-09	0.9787	0.5989	0.38	35345	-	TMEM66
8	49110401	49110499	99	4	2.53406e-07	0.8158	0.44	0.38	237659	-	PRKDC
8	55451449	55451568	120	4	8.25294e-10	0.9682	0.587	0.38	20162	-	RP1
8	88854926	88855017	92	7	6.6717e-07	0.9266	0.5496	0.38	1099024	-	CNGB3
8	136490059	136490162	104	4	4.58204e-09	0.9318	0.5486	0.38	-20461	on_intron	KHDRBS3
8	145814292	145814389	98	5	1.56441e-07	0.9126	0.5345	0.38	-96901	on_intron	ARHGAP39
9	11100837	11100962	126	5	2.1664e-07	0.8632	0.4818	0.38	1584478	-	TYRP1
9	101761597	101761679	83	2	1.45641e-08	0.8303	0.455	0.38	-56217	on_intron	COL15A1
9	136447906	136448022	117	5	6.37689e-08	0.9114	0.5333	0.38	-3412	on_intron	FAM163B
9	136809947	136810056	110	4	6.07388e-07	0.9298	0.5455	0.38	-47778	on_intron	VAV2
9	138235748	138235838	91	3	8.18742e-09	0.6153	0.2342	0.38	-742	on_intron	C9orf62
9	138456940	138457040	101	5	4.48755e-08	0.924	0.5445	0.38	-3437	on_intron	PAEP
10	35874352	35874477	126	7	8.18352e-15	0.9631	0.5845	0.38	19862	-	GJD4
10	64414423	64414529	107	5	2.58518e-07	0.9707	0.5873	0.38	-280577	on_intron	ZNF365
10	87967933	87968028	96	5	3.40865e-07	0.7592	0.3815	0.38	446287	-	OPN4
10	130670399	130670512	114	3	6.99149e-10	0.9171	0.535	0.38	745751	-	MKI67
11	1240110	1240229	120	4	1.50124e-06	0.8596	0.4816	0.38	4068	-	MUC5B
11	36284333	36284424	92	4	3.15738e-07	0.878	0.4983	0.38	33415	-	PRR5L
11	123864190	123864295	106	6	5.54864e-09	0.9585	0.576	0.38	15703	-	OR10S1
11	130073845	130073950	106	6	7.24874e-07	0.9526	0.5685	0.38	-44492	on_intron	ST14
11	131855439	131855565	127	7	5.08399e-08	0.8894	0.5117	0.38	322590	-	C11orf39
12	53453088	53453219	132	10	2.23415e-08	0.9	0.5209	0.38	-12465	on_exon	TENC1
12	99306499	99306619	121	2	3.60265e-07	0.8844	0.5022	0.38	-1071932	on_intron	ANKS1B
12	99444849	99444948	100	3	8.92364e-07	0.9034	0.5245	0.38	-933582	on_intron	ANKS1B
12	128106051	128106154	104	3	7.40889e-07	0.8082	0.428	0.38	645795	-	TMEM132C
12	130062685	130062808	124	5	9.62195e-07	0.9066	0.5221	0.38	-325525	on_intron	TMEM132D
12	132993193	132993318	126	4	7.27871e-07	0.842	0.4666	0.38	72820	-	FBRSL1
13	94261609	94261735	127	5	7.26518e-08	0.9022	0.5239	0.38	-382639	on_intron	GPC6
13	110436814	110436914	101	13	4.23755e-09	0.4951	0.1111	0.38	-2100	on_exon	IRS2
13	113338891	113339004	114	5	1.21991e-06	0.9454	0.5611	0.38	96411	-	TUBGCP3
13	114450422	114450555	134	7	5.9843e-08	0.7169	0.3322	0.38	11662	-	FAM70B
14	66723624	66723742	119	5	7.16486e-08	0.9463	0.5641	0.38	252384	-	CTD-2014B16.3
15	22547896	22548028	133	4	4.98644e-08	0.8701	0.4926	0.38	188219	-	GOLGA6L1
15	42154755	42154871	117	7	9.91925e-08	0.9295	0.5481	0.38	-31519	exon_intron_boundary	SPTBN5
15	92944374	92944459	86	3	1.5443e-07	0.6289	0.2493	0.38	-7400	on_intron	ST8SIA2
16	751640	751767	128	7	7.42975e-07	0.5859	0.2065	0.38	-4188	on_intron	FBXL16
16	809363	809498	136	8	3.18602e-07	0.9551	0.5769	0.38	-116235	on_intron	MSLN
16	904761	904869	109	3	1.37008e-07	0.9383	0.559	0.38	-116220	on_intron	LMF1
16	1162717	1162832	116	5	1.04898e-07	0.6531	0.2718	0.38	16474	-	C1QTNF8
16	3531460	3531588	129	5	7.52672e-07	0.8499	0.471	0.38	-37905	on_intron	NAA60
16	32822472	32822603	132	10	6.85769e-07	0.4648	0.0811	0.38	36575	-	AC142086.3
16	48420341	48420452	112	3	8.82312e-11	0.9568	0.5736	0.38	981	-	SIAH1
16	50099438	50099567	130	5	2.71906e-08	0.8993	0.5184	0.38	331	-	HEATR3
16	84380903	84381040	138	4	1.96962e-09	0.9381	0.5625	0.38	21094	-	ATP2C2
16	86716263	86716368	106	4	1.35021e-06	0.9525	0.5702	0.38	116256	-	MTHFSD
16	89650188	89650291	104	7	7.70647e-08	0.9439	0.5666	0.38	-8115	on_intron	CPNE7
17	2482373	2482487	115	9	3.8204e-08	0.9362	0.5577	0.38	14437	-	PAFAH1B1
17	7722255	7722390	136	5	2.31798e-08	0.9428	0.5617	0.38	-99350	exon_intron_boundary	DNAH2
17	21910943	21911034	92	8	1.66943e-07	0.8536	0.4763	0.38	111404	-	MTRNR2L1
17	56245757	56245863	107	5	2.28159e-09	0.9656	0.5858	0.38	1155	-	OR4D2
17	65796545	65796660	116	5	6.07814e-07	0.5417	0.1626	0.38	24978	-	BPTF
17	72240443	72240533	91	5	2.67661e-08	0.9459	0.567	0.38	-30879	on_intron	TTYH2
17	74526020	74526119	100	3	2.59357e-09	0.5462	0.1672	0.38	-7761	on_intron	CYGB
17	76582490	76582598	109	5	4.97e-07	0.9404	0.5635	0.38	9015	-	DNAH17
17	77422532	77422618	87	6	2.3192e-09	0.9009	0.521	0.38	258458	-	AC105337.1
17	78061599	78061731	133	9	7.01809e-08	0.8944	0.5122	0.38	-51295	on_intron	CCDC40
17	79708801	79708908	108	5	1.65135e-07	0.6829	0.3044	0.38	57848	-	ARL16
17	80022826	80022965	140	11	1.74824e-08	0.5107	0.1268	0.38	-853	on_exon	DUS1L
17	80259001	80259111	111	4	4.87663e-07	0.5764	0.1962	0.38	27426	-	CSNK1D
18	7512481	7512609	129	3	1.59314e-08	0.9458	0.566	0.38	394669	-	LAMA1
18	73767263	73767378	116	3	1.37337e-07	0.9058	0.5286	0.38	440100	-	RP11-17M16.1
18	73808690	73808795	106	4	6.57695e-11	0.9191	0.5406	0.38	398683	-	RP11-17M16.1
19	5909063	5909156	94	3	3.64185e-11	0.9509	0.5723	0.38	-4303	on_exon	VMAC
19	13330491	13330622	132	8	5.55083e-08	0.9624	0.5828	0.38	-286782	on_intron	CACNA1A
19	18319896	18319986	91	6	3.30733e-09	0.7163	0.3343	0.38	-39113	on_exon	PDE4C
19	54274038	54274134	97	6	8.49874e-07	0.9601	0.5787	0.38	95344	-	MYADM
19	58551920	58552036	117	7	6.93463e-07	0.9474	0.5675	0.38	-6635	on_intron	ZSCAN1
20	9331298	9331394	97	3	6.15705e-07	0.9583	0.5813	0.38	-281983	on_intron	PLCB4
20	62176564	62176708	145	4	9.20571e-07	0.5577	0.1755	0.38	-2292	on_intron	SRMS
21	9647941	9648023	83	4	1.08971e-08	0.6658	0.2823	0.38	533146	-	CR381653.1
21	41932667	41932764	98	3	5.01995e-09	0.9387	0.5567	0.38	-286397	on_intron	DSCAM
21	44777636	44777763	128	6	4.20136e-08	0.9093	0.527	0.38	195250	-	AP001631.10
21	45949808	45949927	120	6	3.22962e-07	0.9036	0.5187	0.38	-181686	exon_intron_boundary	TSPEAR
21	46810455	46810557	103	6	7.02373e-08	0.8414	0.4622	0.38	14496	-	COL18A1
21	47311766	47311889	124	4	3.78504e-07	0.6413	0.2597	0.38	-248280	on_intron	PCBP3
22	19608983	19609096	114	8	2.95917e-08	0.9624	0.5778	0.38	93916	-	CLDN5
22	21575968	21576102	135	4	5.39609e-10	0.8982	0.5195	0.38	-5957	on_intron	GGT2
22	21983208	21983334	127	11	1.57642e-09	0.6699	0.2882	0.38	-1144	intron_exon_boundary	YDJC
22	47784971	47785066	96	4	5.0634e-10	0.7944	0.4098	0.38	650814	-	CERK
22	48178704	48178834	131	5	1.4971e-06	0.8039	0.423	0.38	295845	-	LL22NC03-75H12.2
22	48937697	48937835	139	6	2.64427e-08	0.9047	0.5198	0.38	-5501	on_intron	CTA-299D3.8
X	37402201	37402314	114	5	6.71759e-07	0.8901	0.5123	0.38	28509	-	LANCL3
X	40308681	40308808	128	5	1.13806e-06	0.8941	0.512	0.38	131339	-	ATP6AP2
X	152166160	152166249	90	6	2.11654e-07	0.9077	0.5231	0.38	3490	-	PNMA5
1	1100856	1100966	111	3	9.00388e-07	0.9674	0.5781	0.39	8299	-	TTLL10
1	2132117	2132207	91	7	1.91057e-11	0.9364	0.5456	0.39	-12041	on_intron	C1orf86
1	2777360	2777475	116	5	1.05369e-07	0.8838	0.4895	0.39	160572	-	ACTRT2
1	2797971	2798053	83	3	2.80236e-09	0.9381	0.5495	0.39	139994	-	ACTRT2
1	3056104	3056206	103	6	9.20225e-07	0.8046	0.4179	0.39	-70473	on_intron	PRDM16
1	12164562	12164688	127	5	6.84687e-09	0.9454	0.551	0.39	-41253	exon_intron_boundary	TNFRSF8
1	37645760	37645897	138	3	3.7461e-08	0.6504	0.2647	0.39	294257	-	ZC3H12A
1	155912449	155912568	120	6	1.82538e-10	0.8808	0.4904	0.39	-1087	on_exon	RXFP4
1	179336699	179336795	97	4	1.86508e-07	0.9458	0.5563	0.39	-1939	on_intron	AXDND1
1	182520457	182520586	130	3	1.24782e-06	0.9445	0.5514	0.39	150707	-	TEDDM1
2	10234804	10234901	98	4	3.11022e-11	0.8829	0.497	0.39	27555	-	RRM2
2	11088900	11089043	144	3	9.38e-07	0.8447	0.4513	0.39	110798	-	PDIA6
2	17434973	17435081	109	3	6.76162e-07	0.9022	0.5103	0.39	285313	-	VSNL1
2	29033008	29033099	92	6	1.93022e-08	0.5777	0.1833	0.39	-27715	on_intron	SPDYA
2	100210626	100210742	117	3	1.33227e-06	0.9109	0.5224	0.39	-548574	on_exon	AFF3
2	119204486	119204610	125	6	1.03976e-07	0.9131	0.5224	0.39	432778	-	CCDC93
2	130986797	130986919	123	22	4.68879e-08	0.4256	0.0316	0.39	30764	-	TUBA3E
2	185601944	185602038	95	4	5.78665e-07	0.9536	0.561	0.39	-138944	on_intron	ZNF804A
2	241090398	241090491	94	3	1.63908e-09	0.8674	0.4755	0.39	6420	-	OTOS
3	8683281	8683376	96	3	4.25087e-07	0.9203	0.5321	0.39	-103444	on_intron	C3orf32
3	10545987	10546126	140	10	9.78672e-07	0.7104	0.3172	0.39	-203728	on_intron	ATP2B2
3	50407171	50407286	116	5	1.6082e-08	0.9561	0.5657	0.39	-134503	on_intron	CACNA2D2
3	119983041	119983137	97	3	2.61046e-08	0.7311	0.3365	0.39	-20899	on_intron	GPR156
3	129358017	129358117	101	4	1.5522e-07	0.9688	0.5776	0.39	32357	-	PLXND1
3	144509945	144510055	111	4	6.61709e-10	0.9045	0.5124	0.39	1272304	-	AC107021.1
4	961005	961090	86	4	6.13795e-07	0.9446	0.5587	0.39	-19677	on_exon	DGKQ
4	1625284	1625366	83	10	9.94999e-07	0.9509	0.5628	0.39	-60744	on_intron	FAM53A
4	2291838	2291920	83	4	3.52493e-09	0.9283	0.5383	0.39	-128551	on_intron	ZFYVE28
4	5464698	5464813	116	5	8.98761e-08	0.906	0.5121	0.39	-411643	on_intron	STK32B
4	8048716	8048842	127	9	4.13263e-09	0.906	0.5174	0.39	-111842	on_intron	ABLIM2
4	173314181	173314272	92	4	6.68462e-09	0.9383	0.5491	0.39	-580866	on_intron	GALNTL6
5	2112467	2112569	103	4	1.4564e-06	0.9362	0.5452	0.39	225118	-	IRX4
5	2258501	2258590	90	6	8.78869e-08	0.9204	0.5306	0.39	371152	-	IRX4
5	2656345	2656480	136	8	1.34327e-06	0.7101	0.3222	0.39	95766	-	C5orf38
5	169204647	169204751	105	4	4.30585e-09	0.9646	0.5795	0.39	-140499	on_intron	DOCK2
5	176098722	176098812	91	3	1.74613e-07	0.8878	0.4951	0.39	41193	-	SNCB
5	176140189	176140316	128	5	3.4556e-07	0.717	0.3232	0.39	82660	-	SNCB
5	177811648	177811770	123	6	4.84244e-10	0.9113	0.5183	0.39	-205907	on_intron	COL23A1
5	179214129	179214225	97	3	5.79544e-07	0.9361	0.5432	0.39	-54373	on_intron	MAML1
6	29003630	29003770	141	8	5.49306e-09	0.9366	0.5479	0.39	30244	-	ZNF311
6	168479734	168479851	118	9	7.47946e-08	0.9085	0.5201	0.39	-2502	exon_intron_boundary	FRMD1
7	1599345	1599440	96	7	8.19319e-08	0.9536	0.5685	0.39	-1111	on_intron	TMEM184A
7	1719086	1719216	131	5	1.98111e-08	0.8165	0.4221	0.39	108446	-	PSMG3
7	66293066	66293173	108	4	3.71778e-09	0.9487	0.5575	0.39	93040	-	C7orf42
7	71824682	71824817	136	6	4.58472e-09	0.9479	0.5544	0.39	-87465	on_intron	CALN1
7	128494726	128494848	123	5	6.87769e-09	0.9599	0.5679	0.39	-24416	intron_internal	FLNC
7	132072617	132072706	90	2	6.32934e-08	0.9148	0.5252	0.39	-260829	on_intron	PLXNA4
7	148751256	148751336	81	2	5.56974e-08	0.9374	0.5473	0.39	25524	-	PDIA4
7	154150197	154150318	122	6	1.96307e-08	0.9169	0.5275	0.39	-566135	on_intron	DPP6
7	157220406	157220506	101	3	4.72045e-09	0.967	0.578	0.39	97972	-	AC006372.1
8	1046757	1046846	90	3	1.3606e-07	0.8762	0.4908	0.39	358652	-	ERICH1
8	1470552	1470677	126	5	1.31876e-07	0.8916	0.4969	0.39	-21145	on_intron	DLGAP2
8	10897150	10897292	143	8	2.40723e-08	0.9156	0.5287	0.39	-161724	on_intron	XKR6
8	62044830	62044950	121	5	1.17226e-08	0.9661	0.5811	0.39	-75232	on_intron	CLVS1
8	87975313	87975376	64	3	2.99752e-07	0.7778	0.3918	0.39	219411	-	CNGB3
8	144301663	144301761	99	4	1.91632e-07	0.925	0.5352	0.39	27231	-	ZFP41
8	144345213	144345310	98	3	9.99745e-09	0.9074	0.5211	0.39	-16318	on_intron	ZFP41
9	23925306	23925439	134	4	2.26257e-08	0.9013	0.5077	0.39	98972	-	ELAVL2
9	94935597	94935725	129	7	2.05487e-08	0.9374	0.5509	0.39	57908	-	SPTLC1
9	127060618	127060765	148	5	2.97679e-07	0.818	0.4305	0.39	-40879	on_intron	NEK6
9	133025293	133025398	106	3	6.51148e-09	0.6756	0.2837	0.39	118796	-	AL360004.1
9	133888731	133888825	95	4	2.4492e-07	0.8985	0.5071	0.39	-4355	on_intron	LAMC3
9	135372798	135372905	108	4	5.87296e-10	0.8935	0.4993	0.39	-87474	on_intron	C9orf171
9	137832218	137832340	123	9	9.86665e-08	0.9632	0.5685	0.39	22410	-	FCN1
9	137859226	137859329	104	6	5.28228e-09	0.8557	0.4693	0.39	49418	-	FCN1
9	138144294	138144377	84	3	9.95125e-07	0.8229	0.4357	0.39	90719	-	C9orf62
9	139937004	139937103	100	6	1.98744e-10	0.9215	0.5344	0.39	-3650	on_intron	NPDC1
10	11322437	11322571	135	7	7.62268e-08	0.9033	0.5148	0.39	-275311	on_intron	CELF2
10	50872446	50872570	125	3	1.32432e-06	0.8256	0.4396	0.39	-55428	on_intron	CHAT
10	79702851	79702995	145	5	1.92334e-07	0.683	0.2973	0.39	90524	-	RPS24
10	86753438	86753544	107	3	1.47067e-06	0.9059	0.5141	0.39	752222	-	LRIT1
10	133479188	133479320	133	5	5.50134e-08	0.7398	0.3512	0.39	268636	-	PPP2R2D
10	134994855	134994944	90	3	3.44387e-08	0.9079	0.5135	0.39	-20992	on_intron	KNDC1
11	569455	569583	129	8	1.30718e-06	0.6002	0.2115	0.39	8677	-	C11orf35
11	17427358	17427453	96	3	2.77662e-07	0.6813	0.2919	0.39	-71090	on_intron	ABCC8
11	61520545	61520664	120	5	1.3134e-08	0.6044	0.2177	0.39	11665	-	AP002380.1
11	76890823	76890954	132	12	1.58365e-13	0.9728	0.5865	0.39	-51643	on_exon	MYO7A
11	107047527	107047649	123	8	4.01694e-08	0.9191	0.5272	0.39	414169	-	ELMOD1
11	117531183	117531282	100	3	6.52829e-09	0.8908	0.5032	0.39	173153	-	RP11-728F11.4
11	118043652	118043756	105	4	4.59703e-08	0.961	0.5723	0.39	-3735	on_intron	SCN2B
11	119218898	119218997	100	4	1.10725e-09	0.599	0.2089	0.39	1516	-	C1QTNF5
12	34495383	34495503	121	8	6.57631e-08	0.4512	0.0627	0.39	902630	-	SYT10
12	96050603	96050735	133	6	2.63829e-07	0.9555	0.5657	0.39	105338	-	USP44
12	132311745	132311839	95	3	5.71582e-07	0.725	0.3377	0.39	1100	-	MMP17
13	53566000	53566063	64	3	2.44474e-07	0.954	0.5594	0.39	36768	-	OLFM4
13	90700804	90700932	129	3	6.13048e-09	0.8661	0.4732	0.39	1349998	-	GPC5
14	103760782	103760868	87	2	2.00301e-08	0.9157	0.527	0.39	39014	-	EIF5
15	31779664	31779804	141	8	2.80373e-12	0.9503	0.5591	0.39	-383327	exon_intron_boundary	OTUD7A
15	60689358	60689496	139	5	4.69342e-09	0.4281	0.0347	0.39	-5723	on_intron	ANXA2
15	74533143	74533228	86	6	9.78825e-07	0.9389	0.5443	0.39	31098	-	STRA6
15	75398356	75398481	126	4	2.12013e-07	0.6782	0.2932	0.39	92753	-	C15orf39
16	1176182	1176307	126	7	4.27227e-09	0.5961	0.2063	0.39	29939	-	C1QTNF8
16	1244178	1244320	143	6	2.80944e-08	0.7727	0.3794	0.39	-41078	on_intron	CACNA1H
16	28605223	28605347	125	4	2.05204e-10	0.8745	0.484	0.39	-3206	on_intron	SULT1A2
16	86404887	86404969	83	3	2.34676e-08	0.8268	0.4367	0.39	25603	-	AC092327.1
16	86404970	86405098	129	5	1.67257e-07	0.9289	0.5423	0.39	25686	-	AC092327.1
16	88962800	88962926	127	12	6.77281e-07	0.9244	0.5322	0.39	-80600	on_intron	CBFA2T3
17	708400	708520	121	11	8.9469e-08	0.9107	0.5158	0.39	-174609	exon_intron_boundary	NXN
17	1843223	1843321	99	3	1.73716e-07	0.9323	0.5404	0.39	-84954	on_intron	RTN4RL1
17	6309776	6309879	104	4	1.03949e-09	0.9276	0.5379	0.39	37883	-	FAM64A
17	22016686	22016818	133	9	2.94113e-07	0.6664	0.2743	0.39	5620	-	MTRNR2L1
17	27939486	27939612	127	13	7.97184e-09	0.7604	0.372	0.39	-22810	exon_intron_boundary	ANKRD13B
17	52759623	52759757	135	9	1.48344e-06	0.8834	0.495	0.39	218296	-	TOM1L1
17	64333649	64333730	82	3	5.18354e-08	0.8599	0.4728	0.39	108094	-	APOH
17	77086486	77086549	64	3	3.23648e-08	0.7588	0.3668	0.39	-527063	on_exon	RBFOX3
17	81034122	81034220	99	5	1.73513e-07	0.9488	0.56	0.39	3348	-	METRNL
17	81146712	81146814	103	4	9.84824e-07	0.7457	0.3537	0.39	27853	-	AC139099.1
18	60482580	60482684	105	6	5.81131e-10	0.9435	0.5509	0.39	8740	-	AC015989.1
18	76074523	76074641	119	6	5.76414e-07	0.9038	0.5135	0.39	665635	-	SALL3
18	77326274	77326354	81	4	4.23454e-07	0.8792	0.4867	0.39	113448	-	CTDP1
18	77389395	77389512	118	4	5.55666e-08	0.9333	0.5469	0.39	50290	-	CTDP1
18	77623278	77623380	103	9	2.46198e-08	0.9313	0.5364	0.39	289	-	KCNG2
18	77624145	77624265	121	17	2.33996e-08	0.8149	0.4221	0.39	-596	on_exon	KCNG2
19	375557	375652	96	7	9.41155e-09	0.8444	0.4576	0.39	-455	on_intron	THEG
19	1807122	1807185	64	4	3.93492e-07	0.9177	0.5318	0.39	-5152	intron_exon_boundary	ATP8B3
19	2513590	2513686	97	10	1.20225e-09	0.9481	0.5609	0.39	-189155	on_exon	GNG7
19	3313160	3313263	104	6	4.64431e-10	0.7436	0.354	0.39	46354	-	NFIC
19	3978377	3978517	141	5	1.1669e-07	0.9516	0.5633	0.39	-7083	on_intron	EEF2
19	7677353	7677447	95	7	7.70782e-07	0.9609	0.5715	0.39	-16658	on_exon	CAMSAP3
19	9370992	9371118	127	5	2.16819e-08	0.9077	0.5216	0.39	45451	-	OR7D4
19	9981570	9981666	97	4	3.18673e-07	0.8264	0.4342	0.39	-65499	on_intron	OLFM2
19	17476882	17477009	128	4	3.3467e-09	0.9637	0.5732	0.39	-11265	on_intron	PLVAP
19	17484997	17485100	104	6	2.82464e-09	0.9651	0.5726	0.39	-3150	on_intron	PLVAP
19	19337715	19337833	119	4	1.52243e-07	0.6386	0.2469	0.39	-15050	on_exon	NCAN
19	19665198	19665330	133	6	1.38503e-07	0.5322	0.1472	0.39	38361	-	TSSK6
19	33908749	33908878	130	5	7.14566e-08	0.947	0.5528	0.39	-104049	on_intron	PEPD
19	34243059	34243148	90	5	2.34475e-09	0.6814	0.2945	0.39	-130286	on_intron	CHST8
19	42005470	42005572	103	4	1.47318e-06	0.6402	0.2539	0.39	-1079	on_intron	ATP5SL
19	49104205	49104318	114	5	2.55324e-08	0.8981	0.5092	0.39	-12488	on_exon	FAM83E
20	46750915	46751052	138	6	7.54227e-07	0.8937	0.5034	0.39	335556	-	SULF2
20	49050470	49050590	121	4	2.0244e-07	0.9569	0.5632	0.39	76302	-	PTPN1
20	54404234	54404315	82	3	3.05783e-07	0.9037	0.5113	0.39	419474	-	MC3R
20	55377241	55377350	110	5	2.93433e-10	0.8565	0.4621	0.39	276261	-	GCNT7
20	56223951	56224071	121	4	3.86277e-10	0.9109	0.524	0.39	-62640	on_exon	PMEPA1
20	59768513	59768597	85	5	2.90751e-07	0.9265	0.5404	0.39	58963	-	CDH4
20	60456427	60456515	89	7	3.03447e-07	0.9026	0.517	0.39	-628955	on_intron	CDH4
20	62045231	62045366	136	6	2.25227e-07	0.8824	0.4889	0.39	-58761	on_intron	KCNQ2
21	43743213	43743319	107	4	5.5256e-09	0.9641	0.5766	0.39	7453	-	TFF3
21	44591312	44591404	93	7	7.88738e-08	0.9264	0.5333	0.39	-2285	on_intron	CRYAA
21	46406899	46407003	105	4	3.70512e-07	0.8323	0.4462	0.39	47072	-	C21orf67
21	46837220	46837336	117	5	1.57944e-09	0.8771	0.4874	0.39	-12283	on_intron	COL18A1
22	24819428	24819537	110	7	9.83972e-10	0.7127	0.3263	0.39	-152670	on_intron	KB-1896H10.1
22	25599461	25599562	102	2	4.54873e-07	0.9435	0.5498	0.39	-3744	on_intron	CRYBB3
22	37528301	37528412	112	5	7.81226e-07	0.9	0.5059	0.39	-42792	on_intron	IL2RB
22	37806375	37806510	136	8	2.44466e-07	0.7401	0.3528	0.39	-17129	on_intron	PPP1R29
22	40010288	40010367	80	2	5.02473e-07	0.7569	0.3627	0.39	-43608	on_intron	CACNA1I
22	40095542	40095656	115	6	2.12197e-07	0.8843	0.4939	0.39	166683	-	RPS19BP1
22	40366924	40367024	101	5	8.85757e-07	0.9301	0.5403	0.39	-69937	on_exon	GRAP2
22	44489288	44489374	87	2	3.13436e-09	0.975	0.5812	0.39	-94282	on_intron	PARVB
22	46921871	46921966	96	3	9.35567e-08	0.9606	0.573	0.39	49944	-	GRAMD4
22	48695771	48695884	114	6	2.56066e-08	0.8786	0.4869	0.39	189389	-	FAM19A5
22	49009768	49009888	121	12	6.34792e-07	0.9234	0.5323	0.39	66570	-	CTA-299D3.8
X	1538507	1538635	129	5	1.20264e-06	0.9591	0.5695	0.39	-34147	on_intron	ASMTL
X	48103096	48103183	88	3	4.36638e-08	0.8944	0.5002	0.39	11570	-	SSX1
X	58316222	58316317	96	4	4.40086e-07	0.6791	0.2913	0.39	379156	-	ZXDA
X	119076194	119076292	99	5	3.78076e-08	0.8093	0.4223	0.39	-1540	on_intron	NKAP
X	152661790	152661908	119	8	5.78582e-08	0.9211	0.5357	0.39	89407	-	U82695.9
X	152755632	152755726	95	5	8.95813e-08	0.9038	0.5123	0.39	4672	-	BGN
1	2827034	2827138	105	7	6.71488e-07	0.9827	0.5784	0.4	110909	-	ACTRT2
1	6225967	6226058	92	3	6.00528e-09	0.8558	0.4523	0.4	39478	-	RNF207
1	8051104	8051208	105	4	1.07821e-07	0.9477	0.5522	0.4	50179	-	TNFRSF9
1	9532758	9532870	113	3	6.8691e-07	0.7507	0.3472	0.4	66672	-	SLC25A33
1	30911320	30911424	105	3	1.02692e-06	0.7175	0.3171	0.4	858419	-	ZCCHC17
1	35225224	35225325	102	4	2.00771e-10	0.8124	0.4123	0.4	18	-	GJB4
1	37061709	37061820	112	5	2.83575e-07	0.7871	0.3871	0.4	112831	-	CSF3R
1	38551649	38551774	126	6	1.86692e-09	0.95	0.5521	0.4	39200	-	POU3F1
1	209738453	209738540	88	2	5.80144e-09	0.8345	0.4384	0.4	18523	-	CAMK1G
1	226320493	226320598	106	3	2.04166e-09	0.9293	0.5265	0.4	90722	-	MIXL1
1	226624909	226625037	129	4	1.06161e-06	0.9004	0.501	0.4	111465	-	C1orf95
1	228261545	228261640	96	3	3.5024e-08	0.6173	0.2166	0.4	8722	-	ARF1
2	2511318	2511459	142	8	5.95452e-08	0.9422	0.5398	0.4	176287	-	MYT1L
2	2585096	2585215	120	5	1.31267e-06	0.9054	0.5098	0.4	250065	-	MYT1L
2	3612532	3612676	145	11	1.45696e-07	0.9438	0.5415	0.4	10120	-	RPS7
2	9375964	9376061	98	2	6.61543e-07	0.9856	0.59	0.4	-29166	on_intron	ASAP2
2	33958494	33958578	85	6	2.35509e-09	0.9325	0.5327	0.4	134046	-	FAM98A
2	128334387	128334509	123	8	1.79467e-09	0.8741	0.4755	0.4	-41130	on_intron	MYO7B
2	174657096	174657214	119	4	3.09045e-08	0.93	0.5255	0.4	542461	-	SP9
2	194448698	194448814	117	3	2.11284e-08	0.8289	0.4274	0.4	1388264	-	TMEFF2
3	8716627	8716761	135	5	5.86927e-08	0.9014	0.5002	0.4	-70098	on_intron	C3orf32
3	71213511	71213644	134	9	1.2079e-06	0.9686	0.5673	0.4	-419628	on_intron	FOXP1
3	127245429	127245556	128	3	1.59989e-08	0.8968	0.4977	0.4	71511	-	MCM2
3	127957714	127957839	126	3	4.70221e-09	0.9623	0.5637	0.4	-85541	on_intron	EEFSEC
4	3665454	3665551	98	3	8.75549e-08	0.695	0.2996	0.4	102525	-	ADRA2C
4	6323776	6323953	178	8	1.08415e-06	0.9437	0.5414	0.4	-241550	on_exon	PPP2R2C
4	71703205	71703313	109	4	6.33682e-07	0.8341	0.4327	0.4	-2456	on_intron	GRSF1
4	78159987	78160094	108	2	1.43436e-07	0.9191	0.5153	0.4	162830	-	CCNI
4	113803143	113803275	133	4	7.9512e-07	0.8505	0.4489	0.4	244993	-	C4orf21
5	270454	270535	82	7	8.41314e-07	0.9599	0.5636	0.4	52125	-	CCDC127
6	160784385	160784511	127	5	1.15491e-07	0.9241	0.5212	0.4	-15210	on_intron	SLC22A3
6	166884538	166884682	145	6	4.50979e-09	0.9685	0.5691	0.4	-435400	on_intron	RPS6KA2
6	166908811	166908941	131	7	5.07768e-10	0.9306	0.5292	0.4	-411127	on_intron	RPS6KA2
7	736605	736698	94	5	7.24271e-09	0.9551	0.5597	0.4	29641	-	HEATR2
7	3827731	3827864	134	5	2.21376e-07	0.5284	0.1255	0.4	-486783	on_intron	SDK1
7	4188998	4189121	124	8	8.13367e-08	0.9211	0.5205	0.4	-848040	exon_intron_boundary	SDK1
7	76079319	76079423	105	4	6.54747e-07	0.9607	0.5602	0.4	11571	-	DTX2
7	99098420	99098507	88	4	5.8049e-10	0.4998	0.0961	0.4	-28042	on_intron	ZNF789
7	100925399	100925490	92	5	1.03145e-06	0.9163	0.5148	0.4	29803	-	FIS1
7	150972295	150972415	121	7	2.58428e-09	0.9566	0.5576	0.4	-2686	on_intron	SMARCD3
7	157605385	157605506	122	4	5.20842e-07	0.8983	0.4939	0.4	-775094	on_intron	PTPRN2
7	158900271	158900408	138	5	3.28082e-07	0.908	0.5105	0.4	-37377	on_intron	VIPR2
8	3548654	3548745	92	5	8.71355e-08	0.9358	0.5388	0.4	-1303839	on_intron	CSMD1
8	11301838	11301941	104	6	4.19549e-07	0.9043	0.5078	0.4	-30385	on_exon	FAM167A
8	26521772	26521864	93	4	1.94532e-09	0.9343	0.5356	0.4	150165	-	PNMA2
8	50900301	50900397	97	5	8.008e-08	0.9121	0.5072	0.4	433329	-	RP11-738G5.2
8	52094140	52094290	151	6	4.26262e-07	0.8717	0.4736	0.4	635854	-	AC090186.1
8	66997599	66997699	101	3	2.95009e-07	0.9415	0.5449	0.4	-63903	on_intron	DNAJC5B
8	142690443	142690545	103	2	4.05813e-07	0.867	0.4653	0.4	313077	-	GPR20
8	143059214	143059349	136	3	3.55114e-07	0.893	0.4971	0.4	471443	-	BAI1
8	143351359	143351472	114	2	1.21815e-06	0.9474	0.5496	0.4	-133241	on_intron	TSNARE1
9	10974532	10974660	129	4	1.00069e-07	0.9264	0.5228	0.4	1710780	-	TYRP1
9	19027734	19027830	97	4	3.83501e-07	0.9478	0.5527	0.4	21543	-	RRAGA
9	35117282	35117416	135	8	7.91698e-07	0.5127	0.1157	0.4	1284	-	KIAA1539
9	133555648	133555749	102	3	1.35979e-07	0.9158	0.5137	0.4	-15767	on_intron	PRDM12
9	136530383	136530470	88	3	1.2919e-07	0.9018	0.5002	0.4	-74693	on_intron	SARDH
9	137270674	137270783	110	3	1.57534e-10	0.9128	0.5148	0.4	-61838	on_intron	RXRA
9	137997287	137997406	120	7	2.16753e-08	0.7029	0.3049	0.4	-30137	on_intron	OLFM1
9	139075040	139075148	109	5	1.017e-06	0.9274	0.5262	0.4	66677	-	CR392000.1
9	139251110	139251199	90	2	1.24482e-09	0.9419	0.542	0.4	-29266	on_intron	GPSM1
9	139615127	139615255	129	7	2.66972e-08	0.7951	0.392	0.4	-8232	on_intron	FAM69B
9	139635430	139635530	101	5	3.06068e-10	0.6117	0.2161	0.4	-7549	on_intron	LCN6
10	11483317	11483462	146	7	5.71726e-07	0.9589	0.5601	0.4	121471	-	C10orf31
10	45350283	45350371	89	3	8.01382e-07	0.903	0.5054	0.4	56278	-	TMEM72
10	63852307	63852407	101	4	1.55985e-08	0.9773	0.5765	0.4	-191347	on_exon	ARID5B
10	80662737	80662856	120	3	4.19741e-08	0.9143	0.51	0.4	165937	-	ZMIZ1
10	88703321	88703442	122	4	4.8238e-08	0.9385	0.5349	0.4	-25916	on_exon	MMRN2
10	124464083	124464192	110	3	3.0217e-08	0.8058	0.4029	0.4	4746	-	C10orf120
10	133931456	133931595	140	5	1.94579e-08	0.9315	0.5359	0.4	-13419	on_intron	JAKMIP3
11	2038278	2038397	120	5	1.2372e-06	0.9252	0.527	0.4	126195	-	C11orf89
11	20898033	20898135	103	7	1.7518e-10	0.9128	0.5092	0.4	-207017	on_intron	NELL1
11	71420359	71420506	148	7	3.28753e-08	0.9288	0.5282	0.4	78051	-	FAM86C1
11	123259559	123259650	92	3	6.7502e-07	0.9566	0.5518	0.4	41409	-	AP000783.1
11	126285725	126285821	97	3	5.3424e-09	0.969	0.5725	0.4	-60285	on_intron	ST3GAL4
12	1957488	1957587	100	4	7.28012e-08	0.9444	0.5396	0.4	-70513	on_intron	CACNA2D4
12	6649014	6649131	118	6	8.48418e-09	0.7441	0.3451	0.4	-16224	on_exon	IFFO1
12	111643001	111643135	135	4	3.43643e-08	0.9551	0.5533	0.4	-171306	on_intron	CUX2
12	132116746	132116862	117	11	2.32203e-07	0.6859	0.2832	0.4	78765	-	SFSWAP
13	84107055	84107167	113	4	6.60064e-09	0.9317	0.5322	0.4	3191970	-	SPRY2
13	112010225	112010310	86	4	4.41042e-08	0.9377	0.5355	0.4	230329	-	RP11-65D24.2
13	112324125	112324216	92	6	3.38454e-07	0.9232	0.5254	0.4	-83577	on_intron	RP11-65D24.2
13	113968441	113968584	144	9	3.36962e-09	0.9416	0.5408	0.4	-17027	on_intron	LAMP1
14	101664287	101664395	109	5	2.60678e-07	0.8641	0.4657	0.4	313104	-	RTL1
14	101679659	101679747	89	3	1.24689e-06	0.9529	0.5497	0.4	328476	-	RTL1
14	104917503	104917595	93	4	2.54374e-10	0.9269	0.5287	0.4	128427	-	C14orf180
15	22559825	22559966	142	5	1.23873e-08	0.9345	0.5371	0.4	176281	-	GOLGA6L1
15	74192538	74192648	111	4	1.21232e-09	0.9379	0.541	0.4	26145	-	LOXL1
15	78190040	78190122	83	6	1.31434e-07	0.9266	0.5226	0.4	180029	-	SH2D7
16	1326203	1326308	106	5	1.02234e-08	0.9287	0.5259	0.4	13244	-	AC120498.1
16	4314246	4314364	119	5	1.25773e-10	0.9419	0.5444	0.4	-8754	on_intron	TFAP4
16	33627254	33627378	125	4	1.2401e-07	0.7481	0.3503	0.4	151488	-	AC133561.1
16	55067722	55067853	132	6	1.2233e-09	0.9473	0.5515	0.4	289820	-	IRX6
16	66265056	66265191	136	7	5.95993e-08	0.884	0.4876	0.4	135343	-	CDH5
16	66360853	66360954	102	3	2.69953e-13	0.9454	0.5464	0.4	39580	-	CDH5
16	70788982	70789062	81	4	2.28441e-08	0.9492	0.5539	0.4	-25	-	AC020763.1
16	78082597	78082708	112	7	7.83363e-07	0.6844	0.2889	0.4	613587	-	ADAMTS18
16	81382729	81382838	110	4	2.16205e-12	0.9633	0.5643	0.4	-34262	on_intron	GAN
17	96841	96962	122	6	6.16885e-11	0.9657	0.5644	0.4	-106046	intron_exon_boundary	RPH3AL
17	1844300	1844390	91	4	5.63108e-10	0.9182	0.5165	0.4	-83877	on_intron	RTN4RL1
17	43826823	43826914	92	3	1.47579e-07	0.8898	0.4927	0.4	-127646	on_intron	CRHR1
17	61573030	61573129	100	2	1.49135e-07	0.9502	0.5487	0.4	-18706	on_intron	ACE
17	78999616	78999740	125	8	1.06432e-07	0.9608	0.5636	0.4	9208	-	BAIAP2
17	79088829	79088938	110	4	1.07726e-08	0.8887	0.491	0.4	-79990	on_intron	BAIAP2
17	79950366	79950449	84	3	2.45015e-07	0.9072	0.5096	0.4	-15022	on_intron	ASPSCR1
18	13395872	13396004	133	4	9.95388e-07	0.895	0.4999	0.4	-177217	on_intron	C18orf1
18	50902610	50902728	119	6	4.99348e-07	0.933	0.5324	0.4	-1035569	on_intron	DCC
18	76709462	76709553	92	4	5.03538e-07	0.8974	0.4965	0.4	30723	-	SALL3
18	77320713	77320837	125	9	4.38942e-08	0.9383	0.539	0.4	118965	-	CTDP1
18	77643781	77643905	125	7	1.02557e-06	0.9367	0.5381	0.4	-20236	on_intron	KCNG2
19	307813	307876	64	2	7.24314e-07	0.9592	0.5622	0.4	-36977	on_intron	MIER2
19	717639	717751	113	4	5.61498e-07	0.8602	0.4554	0.4	-8797	on_intron	PALM
19	1838176	1838239	64	2	7.64851e-07	0.9487	0.5452	0.4	-10275	on_intron	REXO1
19	3770838	3770937	100	13	2.32651e-08	0.9412	0.5436	0.4	-1394	on_exon	RAX2
19	4091034	4091168	135	5	5.09798e-10	0.8466	0.4504	0.4	-33091	on_intron	MAP2K2
19	5564184	5564314	131	6	1.66955e-08	0.5152	0.1152	0.4	58837	-	SAFB
19	6074405	6074546	142	3	1.52467e-06	0.9565	0.5532	0.4	-36258	on_intron	RFX2
19	7796137	7796234	98	11	1.30578e-07	0.5924	0.1894	0.4	-919	on_intron	CLEC4G
19	9423680	9423792	113	3	2.15496e-07	0.9041	0.5042	0.4	7886	-	ZNF699
19	10804459	10804546	88	6	4.5683e-07	0.9467	0.547	0.4	7567	-	QTRT1
19	13082386	13082496	111	4	8.25044e-09	0.9596	0.5593	0.4	-2063	on_intron	DAND5
19	17453073	17453168	96	5	5.00436e-10	0.9553	0.559	0.4	-7358	on_intron	GTPBP3
19	17952174	17952290	117	8	1.75184e-08	0.5924	0.1974	0.4	-6705	intron_exon_boundary	JAK3
19	33709464	33709560	97	4	6.13744e-07	0.9338	0.5328	0.4	-7291	on_intron	SLC7A10
19	35853680	35853784	105	3	5.24175e-07	0.9733	0.5691	0.4	8048	-	GPR42
19	36701619	36701731	113	5	7.57749e-07	0.843	0.4454	0.4	3774	-	ZNF146
19	40726376	40726459	84	3	2.12799e-09	0.9063	0.5044	0.4	2071	-	TTC9B
19	45121490	45121598	109	5	6.41674e-07	0.9524	0.5568	0.4	-4657	on_intron	IGSF23
19	46086949	46087053	105	8	1.28345e-14	0.8721	0.477	0.4	-18520	on_intron	OPA3
19	49039151	49039245	95	4	6.01468e-08	0.9049	0.506	0.4	22706	-	LMTK3
19	58665643	58665775	133	4	1.01642e-08	0.6434	0.2478	0.4	-833	on_intron	ZNF329
20	21589178	21589314	137	9	1.18934e-08	0.8569	0.4595	0.4	94515	-	NKX2-2
20	52741023	52741120	98	5	1.52421e-06	0.9648	0.5634	0.4	83267	-	PFDN4
20	56250295	56250397	103	4	1.65359e-08	0.9389	0.5341	0.4	-36296	on_intron	PMEPA1
20	60951803	60951889	87	3	3.97075e-09	0.8823	0.4853	0.4	10217	-	RPS21
21	21477378	21477500	123	5	1.26686e-07	0.9322	0.5333	0.4	893134	-	NCAM2
21	46777993	46778114	122	4	1.22609e-08	0.8166	0.4118	0.4	70181	-	POFUT2
21	46909331	46909424	94	5	1.22442e-06	0.9069	0.5069	0.4	-84371	intron_exon_boundary	COL18A1
21	47502333	47502420	88	10	3.19986e-09	0.886	0.4873	0.4	15592	-	COL6A2
22	17653197	17653304	108	4	8.59088e-08	0.7374	0.3406	0.4	7021	-	CECR5
22	20217535	20217679	145	7	1.09537e-10	0.9352	0.537	0.4	79137	-	AC006547.14
22	26446248	26446380	133	4	2.70029e-07	0.7866	0.3832	0.4	119061	-	SEZ6L
22	44488839	44488939	101	3	5.31828e-10	0.9289	0.5285	0.4	-93847	on_intron	PARVB
22	44745122	44745253	132	3	1.3015e-07	0.6718	0.2749	0.4	16179	-	RP1-32I10.10
22	48856890	48856995	106	4	1.99565e-08	0.8643	0.4672	0.4	28278	-	FAM19A5
22	48991147	48991290	144	7	1.12038e-06	0.9652	0.5683	0.4	47949	-	CTA-299D3.8
22	49419893	49420004	112	5	2.68576e-07	0.8642	0.4661	0.4	476695	-	CTA-299D3.8
22	51142541	51142663	123	6	4.69164e-07	0.8117	0.4102	0.4	-29592	intron_exon_boundary	SHANK3
X	420937	421039	103	3	3.73942e-08	0.8713	0.47	0.4	73248	-	PPP2R3B
1	2349795	2349909	115	5	1.56699e-08	0.5149	0.1061	0.41	4560	-	PEX10
1	2774319	2774438	120	8	8.97058e-12	0.9349	0.5206	0.41	163609	-	ACTRT2
1	2777067	2777176	110	5	5.9876e-10	0.9613	0.5474	0.41	160871	-	ACTRT2
1	5812881	5812997	117	5	1.14607e-08	0.8575	0.4443	0.41	238530	-	KCNAB2
1	6445701	6445803	103	3	9.26822e-09	0.9497	0.5439	0.41	39046	-	ESPN
1	7591572	7591673	102	3	3.81147e-07	0.9049	0.4958	0.41	-746288	on_intron	CAMTA1
1	9527433	9527531	99	5	3.39004e-08	0.8595	0.4475	0.41	72011	-	SLC25A33
1	11591694	11591811	118	9	3.88212e-10	0.9226	0.5138	0.41	-52587	on_intron	PTCHD2
1	30216832	30216936	105	4	2.46884e-07	0.8335	0.4212	0.41	659379	-	MECR
1	37169782	37169893	112	4	5.085e-07	0.7986	0.3858	0.41	220904	-	CSF3R
1	94079505	94079617	113	5	4.14901e-10	0.8495	0.4355	0.41	-233200	on_exon	BCAR3
1	150858535	150858638	104	9	9.39863e-08	0.9562	0.5468	0.41	9292	-	ARNT
1	204948582	204948718	137	10	2.04753e-08	0.9619	0.5469	0.41	-150938	exon_intron_boundary	NFASC
1	228713643	228713769	127	3	3.22862e-09	0.8624	0.4515	0.41	13640	-	RP5-915N17.9
2	620946	621094	149	13	4.34761e-07	0.8632	0.4548	0.41	332096	-	FAM150B
2	7695495	7695606	112	4	2.59606e-10	0.9354	0.5258	0.41	688730	-	CMPK2
2	26702488	26702587	100	4	6.78929e-08	0.9398	0.528	0.41	-79077	on_intron	OTOF
2	124478144	124478245	102	4	3.195e-07	0.9253	0.5131	0.41	304620	-	CNTNAP5
2	128407872	128407998	127	5	3.5604e-10	0.8746	0.469	0.41	-4558	on_intron	GPR17
2	131521382	131521525	144	6	4.70951e-08	0.8941	0.4886	0.41	-8516	on_exon	FAM123C
2	194445072	194445177	106	6	5.99616e-08	0.9323	0.5251	0.41	1384638	-	TMEFF2
2	220379612	220379713	102	6	1.51966e-08	0.8319	0.4215	0.41	-820	on_exon	ACCN4
2	238322200	238322317	118	8	4.9591e-07	0.9498	0.5441	0.41	-817	on_intron	COL6A3
2	239839029	239839115	87	2	2.49008e-08	0.8466	0.4404	0.41	484016	-	AC062017.1
2	240408110	240408220	111	3	9.31571e-07	0.9686	0.5566	0.41	91776	-	AC079612.1
2	240493457	240493545	89	3	1.5743e-07	0.8523	0.4448	0.41	6451	-	AC079612.1
3	13315575	13315700	126	4	1.00969e-07	0.796	0.388	0.41	205525	-	HDAC11
3	50308448	50308530	83	3	1.66471e-07	0.9416	0.5331	0.41	7929	-	C3orf45
3	72260151	72260236	86	3	6.42081e-08	0.9106	0.4999	0.41	425795	-	PROK2
3	127123848	127123938	91	4	8.78713e-07	0.5182	0.1045	0.41	193129	-	MCM2
3	157018806	157018903	98	3	1.27079e-08	0.9571	0.5457	0.41	-232601	on_intron	VEPH1
3	183149874	183150023	150	9	3.0984e-07	0.9259	0.5153	0.41	203334	-	KLHL24
4	2805658	2805771	114	5	6.20689e-08	0.874	0.4652	0.41	-11020	on_intron	SH3BP2
4	3577452	3577581	130	4	8.55566e-08	0.7923	0.3846	0.41	1016	-	RP3-368B9.1
4	7593370	7593451	82	7	1.07654e-06	0.8837	0.4752	0.41	-399185	on_intron	SORCS2
4	33852726	33852830	105	7	1.60473e-09	0.8673	0.4524	0.41	2430415	-	DTHD1
4	59378807	59378912	106	4	1.43799e-07	0.9021	0.4959	0.41	1402257	-	IGFBP7
4	151504976	151505075	100	11	1.09379e-07	0.9639	0.5556	0.41	-1997	on_exon	MAB21L2
5	1277193	1277292	100	9	5.09103e-11	0.9234	0.5177	0.41	-17990	on_intron	TERT
5	19287972	19288069	98	7	2.37498e-10	0.9198	0.5146	0.41	2351601	-	MYO10
5	33035380	33035498	119	6	1.34983e-07	0.8421	0.4369	0.41	405305	-	TARS
5	142006143	142006242	100	4	5.58486e-10	0.9155	0.509	0.41	-71473	on_intron	FGF1
5	168466532	168466616	85	3	7.56942e-08	0.838	0.4319	0.41	-261600	on_intron	SLIT3
5	176292283	176292391	109	4	8.15943e-11	0.9043	0.4911	0.41	-54912	on_intron	UNC5A
5	176923519	176923582	64	3	1.10124e-08	0.8194	0.4129	0.41	-1087	exon_intron_boundary	PDLIM7
5	177777942	177778045	104	4	4.80725e-09	0.9242	0.5165	0.41	-239613	on_intron	COL23A1
6	7479825	7479953	129	4	4.0355e-08	0.973	0.5672	0.41	61856	-	DSP
6	26618766	26618862	97	2	3.61864e-07	0.9279	0.5172	0.41	333005	-	HIST1H4H
6	32011506	32011632	127	8	5.3441e-09	0.9276	0.522	0.41	-71604	intron_exon_boundary	TNXB
6	64342950	64343095	146	4	2.39808e-07	0.94	0.529	0.41	2631	-	PHF3
6	160908434	160908521	88	3	9.68187e-09	0.931	0.5183	0.41	214750	-	PLG
7	334699	334819	121	8	1.28881e-08	0.8677	0.456	0.41	105143	-	AC145676.2
7	71872797	71872894	98	4	1.61171e-07	0.9412	0.5271	0.41	477043	-	POM121
7	75842142	75842282	141	5	7.71088e-09	0.9305	0.5204	0.41	-11065	on_intron	SRRM3
7	128524139	128524237	99	4	6.49731e-07	0.7301	0.3231	0.41	53430	-	IRF5
7	151590590	151590673	84	3	6.94405e-08	0.9	0.4922	0.41	62792	-	GALNTL5
7	155025430	155025532	103	6	1.35644e-08	0.9743	0.5621	0.41	35266	-	AC099552.4
8	22516484	22516590	107	3	4.73017e-08	0.7068	0.2926	0.41	-10176	on_intron	BIN3
8	34105196	34105329	134	7	2.10265e-08	0.8988	0.487	0.41	647573	-	DUSP26
8	58171666	58171748	83	5	4.64736e-07	0.9406	0.5311	0.41	265264	-	IMPAD1
8	92607260	92607364	105	5	1.84628e-07	0.9057	0.4961	0.41	553969	-	TMEM55A
8	111214759	111214866	108	11	2.16301e-09	0.8846	0.4708	0.41	226684	-	KCNV1
8	119346995	119347126	132	4	1.00339e-06	0.8739	0.4613	0.41	-52644	on_intron	AC023590.1
8	139096687	139096805	119	10	1.32058e-06	0.9433	0.5337	0.41	1846612	-	C8orf17
8	142411108	142411200	93	7	4.89811e-07	0.7648	0.3583	0.41	-9106	on_intron	PTP4A3
8	142621762	142621906	145	3	8.32165e-08	0.8381	0.426	0.41	244396	-	GPR20
8	143085128	143085258	131	5	2.04839e-11	0.8567	0.448	0.41	445534	-	BAI1
8	143878967	143879094	128	7	6.86637e-09	0.8771	0.4715	0.41	10960	-	LY6D
9	32369843	32369945	103	3	5.54291e-10	0.9329	0.5181	0.41	14657	-	ACO1
9	113830628	113830731	104	6	7.75173e-12	0.9583	0.5452	0.41	29648	-	LPAR1
9	121083378	121083483	106	6	7.58875e-07	0.9306	0.5239	0.41	906031	-	ASTN2
9	129053206	129053306	101	3	5.48981e-10	0.8261	0.4112	0.41	35823	-	FAM125B
9	135848504	135848630	127	5	5.67272e-11	0.8168	0.4101	0.41	-27697	on_intron	GFI1B
9	136102176	136102279	104	4	1.31234e-09	0.9217	0.5119	0.41	17547	-	OBP2B
9	136426050	136426189	140	8	4.08929e-07	0.9112	0.5034	0.41	-28902	on_intron	ADAMTSL2
9	137482231	137482331	101	4	1.81211e-07	0.8479	0.4394	0.41	51290	-	COL5A1
9	138655894	138656023	130	6	2.56808e-07	0.9074	0.4949	0.41	-61991	on_intron	KCNT1
9	140393188	140393306	119	8	2.61127e-07	0.9446	0.5379	0.41	-51797	on_intron	PNPLA7
10	1230850	1230950	101	8	2.51762e-09	0.8163	0.4037	0.41	-548819	on_exon	ADARB2
10	5437297	5437428	132	12	1.45362e-11	0.9591	0.5513	0.41	-9495	on_exon	TUBAL3
10	24402604	24402704	101	3	1.83761e-08	0.8728	0.4623	0.41	-419028	on_intron	KIAA1217
10	85976603	85976720	118	4	6.27263e-10	0.8866	0.4775	0.41	-22309	on_intron	CDHR1
10	88503471	88503577	107	5	3.92178e-07	0.9168	0.5102	0.41	12820	-	BMPR1A
10	120875484	120875570	87	4	9.03632e-08	0.8157	0.4099	0.41	-11971	on_intron	FAM45A
10	126078817	126078924	108	3	1.80584e-07	0.9215	0.5142	0.41	71480	-	LHPP
10	127462176	127462248	73	5	4.46246e-10	0.9484	0.5422	0.41	-2213	on_intron	MMP21
10	131453728	131453855	128	7	2.23039e-07	0.9055	0.5003	0.41	-188406	on_intron	MGMT
10	131789835	131789948	114	3	4.65488e-07	0.9176	0.5077	0.41	27298	-	EBF3
10	134806010	134806127	118	3	1.6066e-10	0.8272	0.4204	0.41	78307	-	GPR123
11	1336419	1336541	123	5	2.05286e-10	0.9693	0.5577	0.41	5536	-	TOLLIP
11	100360196	100360321	126	3	2.13895e-07	0.9177	0.5102	0.41	198064	-	ARHGAP42
12	6419366	6419487	122	6	6.49689e-09	0.8906	0.4847	0.41	116	-	PLEKHG6
12	13036861	13036963	103	6	1.07625e-06	0.9676	0.5611	0.41	6754	-	GPRC5A
12	28798537	28798619	83	5	2.41053e-07	0.9616	0.5525	0.41	672900	-	PTHLH
12	53242917	53243057	141	3	5.97129e-07	0.879	0.4721	0.41	42	-	KRT78
12	103209852	103209973	122	5	1.07039e-06	0.9233	0.5134	0.41	141492	-	ASCL1
12	125243303	125243454	152	7	1.44357e-06	0.9357	0.5255	0.41	234793	-	BRI3BP
12	131868840	131868963	124	6	2.43209e-07	0.7163	0.3042	0.41	326664	-	SFSWAP
13	55374137	55374231	95	11	7.44195e-07	0.9535	0.5429	0.41	1951363	-	PCDH8
13	112298267	112298354	88	4	6.36645e-08	0.937	0.5275	0.41	-57715	on_intron	RP11-65D24.2
13	112837422	112837549	128	6	1.44445e-07	0.7779	0.3643	0.41	193085	-	SPACA7
13	113676291	113676424	134	3	1.97397e-09	0.8992	0.4929	0.41	-127731	on_intron	MCF2L
14	98049666	98049752	87	3	6.43129e-07	0.9346	0.5266	0.41	1128199	-	C14orf177
14	104004563	104004665	103	5	1.03365e-10	0.8688	0.4539	0.41	15116	-	CKB
14	106200773	106200903	131	4	6.68499e-08	0.8715	0.4597	0.41	12500	-	AL901608.1
15	71152252	71152349	98	4	4.04287e-08	0.9157	0.5007	0.41	5755	-	LARP6
15	73617403	73617540	138	8	1.1891e-08	0.9609	0.5512	0.41	-44201	exon_intron_boundary	HCN4
15	86618822	86618912	91	5	6.50573e-08	0.9275	0.5151	0.41	280562	-	KLHL25
16	110214	110304	91	3	1.44966e-06	0.9654	0.5561	0.41	-16139	exon_intron_boundary	RHBDF1
16	877904	878020	117	4	6.05996e-08	0.9439	0.5318	0.41	27181	-	GNG13
16	1171172	1171264	93	8	9.67089e-09	0.8526	0.4449	0.41	24929	-	C1QTNF8
16	1406152	1406268	117	6	2.14291e-07	0.9053	0.4946	0.41	4241	-	C16orf42
16	4368189	4368287	99	2	1.48836e-07	0.9634	0.5506	0.41	-3524	on_intron	GLIS2
16	4370311	4370414	104	8	2.72579e-10	0.9197	0.5087	0.41	-5651	on_intron	GLIS2
16	9892123	9892211	89	3	7.30419e-08	0.8656	0.4522	0.41	-384487	intron_exon_boundary	GRIN2A
16	11348611	11348696	86	7	9.00963e-08	0.507	0.0993	0.41	-1424	on_exon	SOCS1
16	75824784	75824871	88	5	3.66138e-09	0.9357	0.5268	0.41	90696	-	AC025287.1
16	82997484	82997608	125	4	4.70498e-08	0.9024	0.4935	0.41	793654	-	MPHOSPH6
16	88362606	88362704	99	3	1.00993e-06	0.9089	0.4953	0.41	131176	-	ZNF469
16	88482082	88482182	101	3	3.56518e-07	0.8663	0.4526	0.41	11698	-	ZNF469
16	88742761	88742856	96	5	6.3314e-10	0.9781	0.5715	0.41	13244	-	MVD
16	88991399	88991495	97	5	2.74884e-07	0.9332	0.5265	0.41	15055	-	AC092384.1
17	21320025	21320119	95	6	1.89737e-08	0.8344	0.4215	0.41	-40419	on_exon	KCNJ12
17	42685781	42685865	85	3	3.90078e-09	0.9517	0.5464	0.41	47898	-	C17orf104
17	45812174	45812279	106	4	3.64973e-08	0.856	0.4433	0.41	-1668	on_intron	TBX21
17	71312278	71312410	133	12	8.89291e-07	0.9361	0.5295	0.41	4136	-	CDC42EP4
17	77810174	77810268	95	5	6.62662e-10	0.6412	0.2331	0.41	-3053	on_intron	CBX4
18	54953256	54953356	101	3	9.993e-10	0.8145	0.4057	0.41	66366	-	ST8SIA3
18	76484052	76484187	136	5	1.07388e-08	0.9676	0.5586	0.41	256089	-	SALL3
19	9994209	9994349	141	5	4.6544e-07	0.7741	0.3626	0.41	-52860	on_intron	OLFM2
19	13572078	13572203	126	6	1.42869e-06	0.8563	0.4472	0.41	-45195	on_intron	CACNA1A
19	16293273	16293389	117	8	1.75389e-07	0.5718	0.1608	0.41	2847	-	FAM32A
19	22967223	22967286	64	4	1.02057e-07	0.4954	0.082	0.41	14440	-	ZNF99
19	29967644	29967745	102	3	5.73943e-08	0.6878	0.2811	0.41	49747	-	VSTM2B
19	31217813	31217910	98	6	1.58184e-10	0.936	0.5253	0.41	1011450	-	C19orf12
19	36353812	36353935	124	10	1.28298e-07	0.946	0.5336	0.41	-6124	intron_exon_boundary	KIRREL2
19	50249743	50249868	126	12	3.88985e-07	0.4627	0.0573	0.41	-16799	on_exon	TSKS
19	51000086	51000175	90	3	1.24201e-07	0.8812	0.4699	0.41	20084	-	FAM71E1
20	16955576	16955706	131	7	5.79844e-08	0.9319	0.5187	0.41	251047	-	PCSK2
20	30432189	30432307	119	4	7.36864e-08	0.9527	0.5464	0.41	-1230	on_exon	FOXS1
20	31876632	31876739	108	3	4.26436e-08	0.9197	0.5066	0.41	-15452	exon_intron_boundary	BPIFB1
20	41984979	41985090	112	7	5.51869e-07	0.8712	0.4631	0.41	101479	-	SRSF6
20	46533132	46533236	105	5	1.0218e-06	0.8587	0.4492	0.41	117773	-	SULF2
20	60421387	60421497	111	7	1.66025e-07	0.9463	0.5386	0.41	-593937	on_intron	CDH4
20	60672245	60672344	100	5	9.28873e-07	0.6754	0.2646	0.41	25174	-	LSM14B
20	60902290	60902421	132	10	2.33118e-09	0.942	0.5361	0.41	-40077	on_intron	LAMA5
20	61592905	61592989	85	5	1.13976e-09	0.8611	0.4538	0.41	-8936	on_intron	SLC17A9
21	9593701	9593780	80	2	3.88537e-08	0.7911	0.3857	0.41	587389	-	CR381653.1
21	17111228	17111340	113	3	1.23963e-07	0.9489	0.5417	0.41	-8995	on_intron	USP25
21	43767560	43767688	129	8	1.26471e-09	0.9453	0.534	0.41	-3676	intron_exon_boundary	TFF2
21	46763981	46764082	102	6	5.14027e-07	0.9562	0.5427	0.41	56169	-	POFUT2
22	23800413	23800531	119	4	6.0184e-08	0.7554	0.3451	0.41	229793	-	RGL4
22	32061284	32061396	113	7	2.09193e-07	0.8706	0.4632	0.41	2867	-	PISD
22	49151560	49151691	132	5	1.29382e-08	0.9358	0.5262	0.41	-266418	on_intron	FAM19A5
22	49785239	49785384	146	10	6.66492e-07	0.8636	0.4523	0.41	462107	-	ZBED4
22	50588097	50588217	121	6	3.28806e-08	0.8479	0.4337	0.41	-59908	exon_intron_boundary	MOV10L1
X	874003	874118	116	5	3.15219e-07	0.9599	0.552	0.41	513576	-	CSF2RA
X	56367457	56367548	92	5	3.40228e-07	0.7913	0.3768	0.41	222479	-	UBQLN2
X	152711290	152711426	137	6	2.90426e-07	0.8165	0.406	0.41	-24754	on_intron	TREX2
1	1120306	1120450	145	6	8.75838e-07	0.9379	0.516	0.42	-11185	on_intron	TTLL10
1	1377544	1377655	112	6	2.81737e-07	0.8933	0.4691	0.42	-7413	on_intron	VWA1
1	1625342	1625445	104	7	5.50695e-09	0.5584	0.1376	0.42	1176	-	SLC35E2B
1	3038593	3038706	114	9	4.61988e-09	0.95	0.532	0.42	-52973	on_intron	PRDM16
1	3690337	3690451	115	5	7.58516e-10	0.9409	0.5251	0.42	83395	-	DFFB
1	11721116	11721215	100	4	2.79611e-08	0.971	0.5519	0.42	-6782	intron_exon_boundary	FBXO44
1	17754318	17754413	96	5	1.26134e-08	0.9088	0.4873	0.42	-11901	on_intron	RCC2
1	19366008	19366142	135	3	1.33397e-06	0.8808	0.4611	0.42	82829	-	IFFO2
1	153606037	153606177	141	4	3.67503e-07	0.5708	0.1552	0.42	349	-	CHTOP
1	180910314	180910419	106	7	3.10432e-09	0.9249	0.5095	0.42	-28128	on_intron	KIAA1614
1	223567985	223568113	129	4	1.00174e-08	0.9026	0.4794	0.42	-1397	on_exon	C1orf65
1	227976830	227976929	100	5	2.42044e-08	0.6383	0.2173	0.42	26466	-	PRSS38
2	1561387	1561498	112	5	6.85461e-07	0.9177	0.496	0.42	883949	-	TMEM18
2	3151043	3151187	145	5	9.14024e-07	0.9077	0.4884	0.42	232260	-	TTC15
2	3933964	3934110	147	10	1.55149e-09	0.8773	0.4528	0.42	327759	-	RNASEH1
2	25453903	25453997	95	3	2.21016e-10	0.9441	0.5263	0.42	62132	-	POMC
2	27746072	27746168	97	3	8.49724e-09	0.9562	0.5401	0.42	-26458	intron_exon_boundary	GCKR
2	108178024	108178165	142	3	7.65161e-07	0.9246	0.506	0.42	265224	-	RGPD4
2	112887372	112887456	85	5	3.7416e-07	0.9616	0.5442	0.42	8507	-	FBLN7
2	127815872	127815977	106	4	1.077e-08	0.9451	0.5242	0.42	-49058	on_intron	BIN1
2	228882243	228882339	97	5	4.65887e-10	0.9316	0.5123	0.42	-164117	on_exon	SPHKAP
2	242891336	242891447	112	3	6.62131e-07	0.9284	0.5131	0.42	46635	-	AC131097.4
3	20474885	20474966	82	4	4.22659e-07	0.8932	0.476	0.42	247102	-	SGOL1
3	80349152	80349256	105	5	7.94399e-10	0.8839	0.4621	0.42	532188	-	ROBO1
3	103093569	103093671	103	8	1.51217e-07	0.9109	0.4868	0.42	1687944	-	RPL24
3	173162777	173162864	88	12	1.0287e-08	0.9495	0.5251	0.42	303720	-	SPATA16
4	620042	620165	124	7	5.96879e-09	0.935	0.5157	0.42	-791	on_intron	PDE6B
4	985450	985554	105	8	4.0747e-08	0.861	0.4366	0.42	-1777	exon_intron_boundary	SLC26A1
4	1560703	1560793	91	5	7.47133e-07	0.6696	0.2539	0.42	160585	-	NKX1-1
4	104719195	104719327	133	6	4.58991e-08	0.9328	0.5176	0.42	78223	-	TACR3
4	174020310	174020442	133	11	1.6604e-07	0.9492	0.5243	0.42	69463	-	GALNT7
5	508524	508608	85	7	1.21328e-08	0.9647	0.5426	0.42	-15922	on_intron	SLC9A3
5	537366	537496	131	11	1.92261e-09	0.9513	0.5278	0.42	12920	-	SLC9A3
5	1174305	1174425	121	4	2.2056e-09	0.7753	0.3561	0.42	27286	-	SLC6A19
5	23527052	23527135	84	3	1.20803e-07	0.9269	0.5051	0.42	-19870	on_intron	PRDM9
5	56433899	56434029	131	6	6.37643e-07	0.5001	0.0797	0.42	35747	-	GPBP1
5	175092242	175092353	112	5	8.82657e-09	0.7712	0.3535	0.42	-7319	on_intron	HRH2
6	1368181	1368285	105	5	3.5454e-07	0.9303	0.5102	0.42	21785	-	FOXF2
6	9140478	9140600	123	3	1.17059e-09	0.9546	0.5337	0.42	704685	-	SLC35B3
6	166306071	166306159	89	3	5.50399e-08	0.8699	0.4485	0.42	230484	-	PDE10A
6	168463889	168463991	103	4	6.66635e-09	0.917	0.4995	0.42	-18347	on_intron	FRMD1
7	1315194	1315308	115	7	5.18664e-07	0.9008	0.4828	0.42	114800	-	ZFAND2A
7	1578286	1578418	133	5	2.07905e-07	0.6582	0.2374	0.42	-8067	on_intron	MAFK
7	51713185	51713288	104	5	2.28715e-09	0.6645	0.2421	0.42	328671	-	COBL
7	67074827	67074932	106	4	7.82039e-07	0.88	0.4563	0.42	614193	-	SBDS
7	100952262	100952387	126	7	2.27834e-09	0.661	0.2368	0.42	56666	-	FIS1
7	128499396	128499510	115	4	1.07619e-07	0.8299	0.4109	0.42	3371	-	ATP6V1F
7	149525979	149526082	104	4	6.09396e-10	0.9378	0.516	0.42	9375	-	ZNF862
7	157236081	157236136	56	3	1.07123e-06	0.6868	0.2675	0.42	82342	-	AC006372.1
8	33192068	33192195	128	3	5.22072e-10	0.9169	0.4933	0.42	150074	-	MAK16
8	35809550	35809688	139	4	5.80972e-07	0.8394	0.4161	0.42	832155	-	KCNU1
8	139783960	139784085	126	5	3.93636e-09	0.7666	0.3466	0.42	-142288	on_intron	COL22A1
8	140694211	140694329	119	6	1.99578e-07	0.86	0.4437	0.42	-21087	on_intron	KCNK9
8	142164167	142164297	131	5	5.84213e-07	0.9619	0.5405	0.42	-36919	on_intron	DENND3
8	143083077	143083203	127	5	1.27697e-08	0.9602	0.5402	0.42	447589	-	BAI1
8	144292245	144292360	116	4	2.25062e-07	0.9697	0.5526	0.42	2709	-	GPIHBP1
9	27675201	27675303	103	4	1.47633e-09	0.9413	0.519	0.42	101338	-	C9orf72
9	68299241	68299367	127	12	1.0477e-06	0.5091	0.094	0.42	505131	-	FAM27B
9	108755580	108755664	85	2	6.73135e-11	0.9517	0.5302	0.42	869715	-	ZNF462
9	137997771	137997862	92	4	1.52953e-07	0.7931	0.3763	0.42	-30593	on_intron	OLFM1
9	139039041	139039136	96	3	2.83012e-07	0.6764	0.2519	0.42	28311	-	AL138781.2
9	139903822	139903939	118	9	2.55243e-07	0.9573	0.5363	0.42	-19551	exon_intron_boundary	ABCA2
10	1443182	1443319	138	6	2.42109e-11	0.9191	0.499	0.42	-336487	on_intron	ADARB2
10	45923177	45923271	95	10	5.28499e-07	0.7873	0.3663	0.42	-53609	on_intron	ALOX5
10	100120963	100121066	104	4	1.86748e-09	0.5081	0.0849	0.42	92957	-	LOXL4
10	130684484	130684630	147	8	2.07413e-07	0.9624	0.5392	0.42	759836	-	MKI67
10	131146715	131146816	102	7	1.94113e-07	0.9163	0.4964	0.42	118633	-	MGMT
10	133961265	133961347	83	4	9.21556e-08	0.7152	0.2918	0.42	-43171	on_intron	JAKMIP3
10	133978944	133979074	131	6	1.21729e-07	0.9432	0.5265	0.42	-60898	on_intron	JAKMIP3
10	134937849	134937984	136	8	1.39398e-06	0.7537	0.3384	0.42	-53550	on_intron	GPR123
11	1147138	1147261	124	7	4.1847e-09	0.7597	0.3392	0.42	4320	-	MUC5AC
11	28312754	28312887	134	4	1.15821e-06	0.9328	0.5084	0.42	-183091	on_intron	METTL15
11	43524425	43524540	116	4	3.13592e-08	0.9076	0.4852	0.42	53447	-	HSD17B12
11	113822703	113822815	113	4	2.06277e-07	0.6103	0.1917	0.42	22789	-	HTR3A
11	114491080	114491205	126	3	6.95594e-07	0.9122	0.4895	0.42	24597	-	FAM55D
12	1952771	1952855	85	3	7.56542e-12	0.899	0.4819	0.42	-75230	on_intron	CACNA2D4
12	53591902	53592005	104	5	1.02636e-08	0.5542	0.1349	0.42	-9188	on_intron	ITGB7
13	27955942	27956053	112	8	4.51756e-08	0.8751	0.4502	0.42	42629	-	GTF3A
13	51826086	51826194	109	3	4.0581e-07	0.9601	0.5423	0.42	-29690	on_exon	FAM124A
13	112171499	112171599	101	5	7.24764e-08	0.8713	0.4532	0.42	69040	-	RP11-65D24.2
13	113432513	113432639	127	7	1.5507e-09	0.9578	0.5409	0.42	-87995	on_intron	ATP11A
14	43605399	43605491	93	4	1.49272e-06	0.901	0.4789	0.42	1761008	-	C14orf28
14	69556434	69556530	97	2	2.17048e-08	0.9612	0.5461	0.42	-63432	on_intron	DCAF5
14	93701998	93702126	129	4	6.89893e-07	0.8725	0.4488	0.42	28560	-	C14orf142
14	101270574	101270672	99	2	8.12868e-07	0.937	0.5195	0.42	216825	-	BEGAIN
14	101988978	101989092	115	6	7.20362e-10	0.9443	0.527	0.42	38743	-	DIO3
15	20141902	20142035	134	6	1.23143e-09	0.8422	0.4178	0.42	1003733	-	RP11-810K23.3
15	20564088	20564207	120	9	3.72512e-10	0.8698	0.4515	0.42	581561	-	RP11-810K23.3
15	25463282	25463425	144	5	1.50985e-08	0.8318	0.4117	0.42	1530833	-	NDN
15	48419159	48419268	110	3	4.64209e-10	0.9219	0.4976	0.42	-6098	on_intron	SLC24A5
15	66529223	66529300	78	4	3.96953e-09	0.842	0.4184	0.42	56256	-	DIS3L
16	925159	925289	131	5	2.87506e-07	0.9691	0.549	0.42	-95822	on_intron	LMF1
16	1022974	1023075	102	3	7.53208e-10	0.9071	0.4859	0.42	8734	-	SOX8
16	1024492	1024587	96	5	5.57044e-09	0.9102	0.4874	0.42	7222	-	SOX8
16	1259089	1259225	137	15	2.31979e-07	0.9237	0.5004	0.42	-55983	on_exon	CACNA1H
16	3242519	3242628	110	4	4.25059e-08	0.5454	0.1304	0.42	11620	-	OR1F1
16	5072503	5072629	127	5	4.53243e-08	0.7876	0.3691	0.42	49192	-	ALG1
16	24167785	24167890	106	3	9.32876e-07	0.9619	0.5457	0.42	-320567	on_intron	PRKCB
16	27643486	27643586	101	4	1.00737e-07	0.9716	0.5531	0.42	-82117	on_intron	KIAA0556
16	55539430	55539522	93	3	1.06219e-07	0.9423	0.5216	0.42	-26638	on_exon	MMP2
16	70781784	70781909	126	5	3.02741e-07	0.8797	0.4558	0.42	7128	-	AC020763.1
16	71443832	71443970	139	4	1.35765e-06	0.8914	0.4737	0.42	120321	-	FTSJD1
16	79626881	79626963	83	3	2.04519e-08	0.899	0.4828	0.42	947892	-	DYNLRB2
16	87698690	87698827	138	3	8.82958e-07	0.9539	0.5382	0.42	-63385	on_intron	JPH3
16	88475104	88475199	96	6	3.78571e-07	0.9204	0.4974	0.42	18681	-	ZNF469
16	88512515	88512640	126	10	4.02311e-09	0.9293	0.5115	0.42	7086	-	ZFPM1
17	11671646	11671781	136	5	3.31666e-11	0.8864	0.4655	0.42	-170032	intron_exon_boundary	DNAH9
17	27438947	27439056	110	6	1.86456e-10	0.5024	0.0852	0.42	20411	-	TIAF1
17	43897000	43897126	127	3	5.47518e-08	0.9286	0.5133	0.42	-197858	on_intron	CRHR1
17	44021954	44022066	113	7	3.46575e-07	0.9379	0.5164	0.42	54551	-	STH
17	69077119	69077235	117	4	3.71566e-07	0.841	0.4161	0.42	1039927	-	SOX9
17	77975735	77975879	145	9	1.15182e-06	0.9537	0.5378	0.42	-33911	on_intron	TBC1D16
17	78411242	78411381	140	5	2.17268e-08	0.9409	0.5239	0.42	-22415	on_intron	ENDOV
17	79388576	79388689	114	9	5.98695e-08	0.9587	0.5434	0.42	-15148	on_intron	BAHCC1
18	6682924	6683055	132	7	3.448e-10	0.5133	0.0946	0.42	46767	-	ARHGAP28
18	13311413	13311530	118	5	7.53803e-13	0.9561	0.5352	0.42	-92743	on_intron	C18orf1
18	57063529	57063630	102	3	5.3755e-08	0.9111	0.4931	0.42	37027	-	LMAN1
18	65049453	65049601	149	5	4.57736e-07	0.92	0.4981	0.42	778045	-	CDH19
18	74867229	74867351	123	6	1.54515e-06	0.978	0.5538	0.42	95155	-	GALR1
18	76583158	76583254	97	5	1.53981e-08	0.8883	0.473	0.42	157022	-	SALL3
19	2511073	2511179	107	5	5.76089e-09	0.9223	0.4978	0.42	26930	-	AC104537.1
19	3317793	3317930	138	7	1.03185e-06	0.8254	0.4026	0.42	41687	-	NFIC
19	3423730	3423842	113	6	3.62961e-08	0.9464	0.5245	0.42	-64225	on_intron	NFIC
19	8670516	8670629	114	9	5.92819e-08	0.8827	0.466	0.42	-2666	on_exon	ADAMTS10
19	14423121	14423215	95	5	6.79079e-09	0.9264	0.5109	0.42	68999	-	CD97
19	30701179	30701293	115	4	1.21533e-10	0.8882	0.4731	0.42	162036	-	ZNF536
19	34127528	34127614	87	8	3.812e-08	0.9303	0.5106	0.42	-14752	on_intron	CHST8
19	36409545	36409657	113	4	1.41022e-06	0.9375	0.5132	0.42	10335	-	TYROBP
19	49843439	49843564	126	9	1.03365e-06	0.5959	0.1752	0.42	-5135	intron_exon_boundary	CD37
19	50603063	50603167	105	6	2.05083e-07	0.8354	0.419	0.42	74259	-	VRK3
19	52194960	52195083	124	5	5.78601e-08	0.639	0.2202	0.42	44907	-	SIGLEC14
20	1950637	1950748	112	5	2.35403e-09	0.9636	0.5416	0.42	131510	-	STK35
20	2397774	2397882	109	4	6.79008e-12	0.9504	0.531	0.42	-36327	intron_exon_boundary	TGM6
20	34963227	34963335	109	6	4.47053e-08	0.8799	0.4629	0.42	-69076	on_intron	DLGAP4
20	60481857	60481984	128	3	2.03269e-09	0.8923	0.4767	0.42	-654424	on_intron	CDH4
21	37583628	37583776	149	8	1.34026e-06	0.9706	0.5482	0.42	-54695	on_intron	DOPEY2
21	43864718	43864847	130	7	3.8175e-08	0.9529	0.5324	0.42	-40838	exon_intron_boundary	UBASH3A
21	44483042	44483146	105	9	1.16179e-08	0.956	0.5407	0.42	-14010	intron_exon_boundary	CBS
21	46887034	46887149	116	5	1.43703e-06	0.8777	0.4615	0.42	-62096	on_intron	COL18A1
21	47455706	47455801	96	6	8.18926e-07	0.8867	0.4678	0.42	62211	-	COL6A2
22	32014043	32014159	117	6	9.86257e-08	0.9428	0.5202	0.42	-129484	on_intron	SFI1
22	35557111	35557237	127	8	4.29475e-07	0.9339	0.5135	0.42	96209	-	HMGXB4
22	37701372	37701474	103	3	3.50046e-08	0.9053	0.4884	0.42	-23405	on_intron	CYTH4
22	49138899	49139030	132	6	1.05799e-07	0.9064	0.4826	0.42	-253757	on_intron	FAM19A5
X	1450342	1450427	86	3	1.28442e-08	0.8135	0.3889	0.42	5083	-	IL3RA
X	17780397	17780517	121	6	1.687e-07	0.8785	0.4605	0.42	663187	-	CDKL5
X	48347890	48347978	89	5	7.86204e-07	0.8341	0.4105	0.42	19247	-	SLC38A5
X	152198228	152198345	118	5	9.38605e-07	0.9078	0.4843	0.42	26422	-	PNMA3
1	1102479	1102585	107	8	4.6886e-07	0.9419	0.5131	0.43	6680	-	TTLL10
1	2493788	2493876	89	4	5.50996e-09	0.9705	0.5357	0.43	-6797	on_intron	TNFRSF14
1	2821977	2822057	81	3	1.09232e-06	0.9341	0.5037	0.43	115990	-	ACTRT2
1	2999086	2999195	110	4	2.62657e-08	0.9218	0.4918	0.43	-13462	on_intron	PRDM16
1	3088395	3088497	103	7	6.68994e-09	0.7806	0.3545	0.43	-102764	on_intron	PRDM16
1	3673375	3673479	105	5	9.64501e-11	0.8589	0.4328	0.43	-4516	exon_intron_boundary	CCDC27
1	6438350	6438498	149	7	3.90229e-07	0.8503	0.4223	0.43	46351	-	ESPN
1	7390375	7390472	98	8	5.15002e-07	0.9238	0.4935	0.43	-545087	on_intron	CAMTA1
1	7750147	7750342	196	9	1.17443e-07	0.888	0.4559	0.43	-904957	on_intron	CAMTA1
1	9725472	9725586	115	6	9.34456e-09	0.9435	0.5088	0.43	10829	-	C1orf200
1	11605363	11605513	151	4	6.6951e-08	0.9244	0.4991	0.43	108920	-	FBXO44
1	18947024	18947128	105	4	2.23624e-07	0.8946	0.4649	0.43	10373	-	PAX7
1	36564920	36565025	106	3	1.03084e-07	0.7994	0.3702	0.43	-25900	on_exon	COL8A2
1	50569520	50569650	131	5	1.87769e-08	0.9439	0.5133	0.43	-55963	intron_exon_boundary	ELAVL4
1	150565083	150565199	117	5	8.11121e-07	0.7149	0.2896	0.43	13011	-	MCL1
1	228407776	228407930	155	7	1.03818e-09	0.9419	0.5092	0.43	6412	-	C1orf145
2	1604032	1604175	144	6	1.117e-08	0.9002	0.4689	0.43	926594	-	TMEM18
2	46398848	46398982	135	3	3.3986e-07	0.9284	0.4966	0.43	-520497	on_intron	PRKCE
2	74464078	74464195	118	5	2.21073e-09	0.6338	0.2027	0.43	-106462	on_intron	SLC4A5
2	128189292	128189408	117	6	7.87417e-07	0.8442	0.417	0.43	43252	-	MAP3K2
2	137814271	137814381	111	5	7.83243e-08	0.8915	0.4635	0.43	-291265	on_intron	THSD7B
2	219006245	219006362	118	5	9.21809e-07	0.9563	0.5306	0.43	75456	-	ARPC2
2	240385398	240385530	133	4	2.73298e-07	0.7559	0.3273	0.43	114466	-	AC079612.1
2	240615127	240615278	152	7	3.04502e-07	0.8657	0.4328	0.43	69277	-	AC093802.1
2	241680754	241680874	121	6	1.92171e-10	0.9624	0.5322	0.43	-78970	on_intron	KIF1A
2	241722863	241722979	117	7	3.23814e-09	0.9186	0.4864	0.43	-36861	on_intron	KIF1A
3	13359510	13359662	153	8	2.2375e-09	0.9567	0.5257	0.43	-102298	on_intron	NUP210
3	26608057	26608140	84	2	7.97377e-07	0.8735	0.4421	0.43	56158	-	LRRC3B
3	44102299	44102388	90	3	1.28195e-08	0.9466	0.5187	0.43	180991	-	C3orf77
3	82909018	82909111	94	5	1.31973e-09	0.9232	0.4955	0.43	1097707	-	GBE1
3	90281211	90281308	98	5	6.6001e-09	0.9112	0.4857	0.43	2082177	-	CGGBP1
3	128765684	128765770	87	10	1.38062e-07	0.9175	0.4909	0.43	13841	-	GP9
3	147776570	147776674	105	3	1.70794e-10	0.9397	0.5083	0.43	651924	-	ZIC4
3	148916601	148916712	112	4	1.0906e-07	0.9444	0.5191	0.43	-23240	on_intron	CP
3	164233194	164233331	138	3	3.67523e-10	0.8243	0.3973	0.43	3142527	-	SPTSSB
4	2298927	2299030	104	3	2.33111e-07	0.9185	0.4872	0.43	-121462	on_intron	ZFYVE28
4	8134583	8134707	125	7	8.50464e-08	0.8814	0.4522	0.43	49093	-	SH3TC1
4	8838744	8838878	135	7	1.01492e-07	0.9293	0.4962	0.43	333258	-	RP11-1286E23.4
5	504918	505013	96	5	5.43297e-07	0.8151	0.3825	0.43	-19528	on_intron	SLC9A3
5	809540	809643	104	5	2.59713e-07	0.945	0.5117	0.43	42474	-	ZDHHC11B
5	2898030	2898143	114	3	1.72052e-08	0.8447	0.4163	0.43	145062	-	IRX2
5	32721605	32721724	120	3	1.89048e-12	0.9519	0.52	0.43	-32547	on_intron	NPR3
5	122972007	122972118	112	4	1.18116e-07	0.8828	0.449	0.43	212722	-	CEP120
6	12365524	12365640	117	3	1.17708e-07	0.7096	0.2816	0.43	558246	-	C6orf105
6	15075981	15076086	106	3	1.2663e-09	0.9414	0.5132	0.43	169649	-	JARID2
6	52171709	52171852	144	9	3.93458e-09	0.8707	0.4456	0.43	22128	-	MCM3
6	167198724	167198814	91	3	2.02045e-09	0.9679	0.536	0.43	213857	-	FGFR1OP
7	1351741	1351871	131	14	2.65925e-07	0.8966	0.4674	0.43	151347	-	ZFAND2A
7	1783413	1783497	85	5	2.23161e-11	0.9091	0.4769	0.43	49453	-	AC074389.6
7	2658614	2658754	141	7	3.00973e-08	0.9482	0.5145	0.43	12832	-	TTYH3
7	5329340	5329435	96	4	6.46993e-07	0.9427	0.5149	0.43	-15434	on_intron	SLC29A4
7	5339131	5339255	125	5	1.81055e-07	0.9265	0.4919	0.43	-25254	on_intron	SLC29A4
7	65969308	65969420	113	4	6.71764e-09	0.8749	0.4415	0.43	236301	-	RABGEF1
7	103141234	103141365	132	3	3.73606e-10	0.9498	0.5163	0.43	-488728	on_exon	RELN
7	153947045	153947162	118	4	2.85662e-07	0.9284	0.4966	0.43	-362979	on_intron	DPP6
7	155205224	155205377	154	6	9.78739e-07	0.6304	0.2	0.43	45448	-	EN2
8	13979612	13979709	98	8	4.18506e-09	0.905	0.4715	0.43	-1116235	on_intron	SGCZ
8	55826432	55826542	111	3	2.94606e-08	0.9056	0.4802	0.43	247502	-	RP11-386G21.2
8	115354426	115354507	82	3	8.42536e-10	0.902	0.4725	0.43	905099	-	CSMD3
8	143593817	143593907	91	3	1.1659e-06	0.8742	0.4446	0.43	-63115	on_intron	BAI1
8	145728526	145728629	104	4	2.28565e-07	0.9131	0.488	0.43	-272	on_intron	GPT
9	27109071	27109195	125	4	1.02658e-06	0.8577	0.4257	0.43	103381	-	LRRC19
9	113054494	113054633	140	5	9.30747e-07	0.9482	0.5136	0.43	35575	-	TXN
9	133932354	133932441	88	4	7.79268e-09	0.9254	0.4916	0.43	-47971	on_exon	LAMC3
9	134204883	134204976	94	4	1.1909e-06	0.7882	0.3622	0.43	52950	-	FAM78A
9	137673191	137673316	126	9	1.3732e-08	0.819	0.3853	0.43	-139695	on_intron	COL5A1
9	137722730	137722828	99	3	5.99611e-07	0.9222	0.4962	0.43	-189207	on_intron	COL5A1
9	137733866	137733976	111	3	4.44915e-07	0.9371	0.5102	0.43	-200355	on_intron	COL5A1
9	138240942	138241071	130	5	1.35753e-09	0.888	0.4597	0.43	130578	-	PPP1R26
9	138677997	138678119	123	8	2.19342e-09	0.6765	0.2462	0.43	-84087	intron_exon_boundary	KCNT1
9	139410712	139410806	95	5	6.8533e-09	0.896	0.4652	0.43	-29601	on_intron	NOTCH1
9	140359661	140359771	111	3	8.60435e-08	0.9299	0.5039	0.43	-85324	on_intron	PNPLA7
9	140998916	140999040	125	5	1.9045e-07	0.8077	0.3764	0.43	-226798	on_intron	CACNA1B
10	1437944	1438029	86	5	7.01667e-09	0.8816	0.452	0.43	-341725	on_intron	ADARB2
10	2198461	2198550	90	2	5.85282e-09	0.8562	0.4295	0.43	418792	-	ADARB2
10	12961655	12961746	92	3	6.5083e-10	0.9376	0.5125	0.43	-179996	on_intron	CCDC3
10	20632481	20632600	120	4	7.66153e-08	0.9427	0.5099	0.43	1190495	-	MLLT10
10	23774600	23774711	112	8	1.10759e-11	0.9741	0.5436	0.43	140827	-	C10orf67
10	30317584	30317687	104	5	3.07225e-08	0.9247	0.497	0.43	-86838	on_exon	KIAA1462
10	99461541	99461651	111	3	1.83893e-08	0.696	0.2644	0.43	11280	-	MARVELD1
10	131844117	131844213	97	11	4.4871e-08	0.8718	0.4439	0.43	90451	-	GLRX3
10	133344120	133344253	134	4	5.81771e-07	0.8871	0.4578	0.43	403703	-	PPP2R2D
10	133638698	133638827	130	4	1.36199e-06	0.749	0.3186	0.43	16164	-	AL450307.1
10	133953956	133954063	108	9	2.08763e-07	0.8693	0.4399	0.43	-35887	on_exon	JAKMIP3
10	134918768	134918861	94	8	1.365e-07	0.902	0.4762	0.43	-34427	on_intron	GPR123
10	135020898	135021014	117	5	1.91947e-08	0.9466	0.5177	0.43	-47062	on_intron	KNDC1
11	1370900	1371043	144	8	5.41389e-07	0.9154	0.4834	0.43	40017	-	TOLLIP
11	1711176	1711273	98	7	2.06819e-08	0.8447	0.4132	0.43	7153	-	KRTAP5-6
11	2203980	2204063	84	4	4.78496e-11	0.9443	0.5182	0.43	10874	-	TH
11	45955621	45955741	121	5	5.3841e-14	0.968	0.5407	0.43	-187363	on_exon	PHF21A
11	66062954	66063065	112	11	1.08785e-06	0.9312	0.5018	0.43	-3723	on_exon	TMEM151A
11	80963588	80963696	109	10	7.33536e-07	0.9114	0.4861	0.43	1647322	-	C11orf82
12	55865565	55865649	85	6	4.74616e-08	0.9174	0.4847	0.43	1644	-	OR6C70
12	94533761	94533864	104	10	1.07781e-06	0.9257	0.499	0.43	8636	-	PLXNC1
12	108158238	108158345	108	2	9.91532e-08	0.8872	0.462	0.43	9818	-	ASCL4
12	108722055	108722163	109	4	1.06071e-08	0.9514	0.5226	0.43	-11062	on_intron	CMKLR1
12	114109381	114109474	94	4	1.35059e-07	0.7424	0.3168	0.43	199297	-	LHX5
12	132686876	132686989	114	7	3.75144e-07	0.8899	0.4605	0.43	-219058	on_intron	GALNT9
[truncated: 4,148 more rows]

## Sheet: Placenta_hyper
Description: Excel spread sheet containing information on 621 differentially methylated fragments (DMFs) identified in the present study that were hypermethylated in human placenta. The spreadsheet provides data of chromosome, length of the DMFs, number of CpG sites contained within the DMFs, p value, distance in relation to the gene (calculated from the start of the gene), relationship of the DM…
#Chr	Start	End	Length	CpG sites	P value	Neutrophil	Placenta	Difference	Distance from the start of the gene	Relation with gene	Gene name
10	13701350	13701446	97	9	4.40336e-10	0.033	0.7669	-0.73	-802790	on_exon	FRMD4A
3	54802918	54803020	103	2	8.44025e-09	0.3913	0.8654	-0.47	-646445	on_intron	CACNA2D3
11	88242042	88242136	95	10	5.48185e-08	0.0639	0.4868	-0.42	-557070	on_exon	GRM5
6	163670669	163670792	124	5	1.65187e-12	0.0925	0.8576	-0.77	-522627	on_intron	PACRG
3	184319566	184319658	93	7	1.36492e-08	0.0669	0.5573	-0.49	-466831	on_intron	EIF2B5
3	184319382	184319478	97	10	2.21009e-10	0.0454	0.7812	-0.74	-466651	on_intron	EIF2B5
14	64687388	64687512	125	4	1.32794e-11	0.0912	0.6984	-0.61	-367828	on_intron	SYNE2
17	78866065	78866211	147	7	2.12588e-09	0.1681	0.7161	-0.55	-347591	on_intron	RPTOR
17	78860036	78860165	130	6	1.55344e-08	0.433	0.9473	-0.51	-341545	on_intron	RPTOR
11	2799157	2799281	125	11	2.95646e-09	0.4457	0.9223	-0.48	-333366	on_intron	KCNQ1
10	73468828	73468925	98	8	3.44268e-08	0.2923	0.6972	-0.4	-312233	on_intron	CDH23
2	179399070	179399186	117	4	1.13905e-12	0.2404	0.9559	-0.72	-296458	on_exon	TTN
2	25600891	25601013	123	4	3.60476e-09	0.3094	0.8041	-0.49	-295611	on_intron	DTNB
13	100548238	100548336	99	18	1.98339e-12	0.04	0.505	-0.47	-289416	on_intron	CLYBL
13	100535406	100535495	90	4	1.30163e-06	0.266	0.6791	-0.41	-276575	on_intron	CLYBL
10	73426676	73426829	154	4	1.01086e-08	0.1569	0.7405	-0.58	-270137	on_intron	CDH23
17	71398263	71398375	113	5	2.4112e-10	0.1523	0.5963	-0.44	-241963	exon_intron_boundary	SDK2
3	171324298	171324431	134	3	9.9064e-09	0.2965	0.7714	-0.47	-204441	on_intron	PLD1
12	103696020	103696122	103	6	1.11759e-06	0.0455	0.3317	-0.29	-193728	on_intron	C12orf42
13	100926037	100926156	120	5	1.87288e-11	0.0603	0.7705	-0.71	-184886	on_intron	PCCA
22	33271250	33271378	129	5	3.7669e-09	0.0796	0.7056	-0.63	-183107	on_intron	SYN3
4	38075323	38075420	98	3	2.08694e-07	0.2338	0.8066	-0.57	-182711	on_intron	TBC1D1
1	243601337	243601471	135	7	1.50677e-08	0.1185	0.7323	-0.61	-182150	on_intron	SDCCAG8
9	140695458	140695571	114	5	1.02122e-09	0.4901	0.8844	-0.39	-182126	on_intron	EHMT1
2	236579971	236580074	104	14	3.94306e-13	0.2115	0.8815	-0.67	-177340	on_intron	AGAP1
17	75449999	75450099	101	3	1.68766e-07	0.0769	0.4404	-0.36	-172606	on_intron	2009-09-01
17	71477744	71477886	143	7	1.12865e-06	0.5256	0.9218	-0.4	-162482	on_intron	SDK2
10	49705562	49705695	134	6	9.86371e-10	0.1949	0.5958	-0.4	-158747	on_intron	ARHGAP22
2	233718079	233718193	115	5	2.63087e-07	0.4973	0.8946	-0.4	-156183	on_intron	GIGYF2
12	26430887	26430996	110	4	1.37584e-09	0.229	0.8855	-0.66	-156071	on_intron	SSPN
6	106960170	106960284	115	12	5.21096e-07	0.0163	0.3484	-0.33	-151499	on_exon	AIM1
17	943137	943269	133	4	2.354e-09	0.0681	0.6501	-0.58	-147478	on_intron	ABR
9	116350944	116351093	150	6	5.9934e-10	0.1013	0.8397	-0.74	-144081	on_intron	RGS3
8	116679744	116679833	90	10	4.9491e-09	0.0402	0.5878	-0.55	-142154	on_intron	TRPS1
7	630960	631079	120	6	8.6949e-07	0.4275	0.7579	-0.33	-136326	on_intron	PRKAR1B
8	121021100	121021224	125	3	2.56943e-07	0.0772	0.599	-0.52	-135266	on_intron	DEPTOR
5	76786874	76786989	116	4	4.45103e-07	0.0939	0.4132	-0.32	-129561	on_intron	WDR41
18	74717117	74717252	136	8	1.37246e-08	0.0341	0.594	-0.56	-128521	on_intron	MBP
7	641269	641383	115	6	3.57169e-08	0.0287	0.4491	-0.42	-126017	on_intron	PRKAR1B
1	15698837	15698932	96	3	3.86639e-08	0.1885	0.6348	-0.45	-125163	on_intron	FHAD1
10	126308381	126308499	119	8	1.5498e-06	0.4206	0.6898	-0.27	-124456	on_exon	FAM53B
16	56345978	56346111	134	6	4.62238e-07	0.2235	0.605	-0.38	-120808	on_intron	GNAO1
3	141163596	141163703	108	2	6.93175e-12	0.1781	0.8186	-0.64	-120647	on_intron	ZBTB38
12	117771442	117771548	107	8	2.80707e-08	0.0556	0.5417	-0.49	-118532	on_intron	NOS1
8	27281132	27281265	134	3	5.33832e-08	0.2235	0.6948	-0.47	-112265	on_intron	PTK2B
7	2776233	2776356	124	6	1.09675e-10	0.4168	0.9133	-0.5	-107724	on_intron	GNA12
9	116311154	116311236	83	4	2.66138e-08	0.0627	0.5172	-0.45	-104224	on_intron	RGS3
3	49692516	49692658	143	4	4.14175e-07	0.496	0.8627	-0.37	-100735	on_exon	BSN
14	69346472	69346604	133	4	9.40142e-07	0.6245	0.9323	-0.31	-99684	on_intron	ACTN1
22	47071227	47071290	64	2	5.36134e-08	0.4831	0.858	-0.37	-99380	on_intron	GRAMD4
1	15672512	15672632	121	6	1.66906e-09	0.0467	0.6024	-0.56	-98863	on_intron	FHAD1
4	10589432	10589551	120	5	7.69887e-10	0.0288	0.6748	-0.65	-97056	on_intron	CLNK
2	69001774	69001869	96	6	7.18958e-09	0.0092	0.6379	-0.63	-95135	on_intron	ARHGAP25
1	3077623	3077750	128	7	3.67386e-07	0.0761	0.3775	-0.3	-92017	on_intron	PRDM16
22	40057979	40058113	135	18	2.76409e-08	0.0568	0.3042	-0.25	-91354	on_exon	CACNA1I
2	7148467	7148571	105	3	2.27297e-09	0.0761	0.6394	-0.56	-91047	on_intron	RNF144A
10	134441716	134441865	150	6	2.06471e-07	0.0877	0.4518	-0.36	-90540	on_intron	INPP5A
16	56313043	56313147	105	3	6.57888e-12	0.2917	0.875	-0.58	-87844	on_intron	GNAO1
8	101589289	101589421	133	4	3.64401e-13	0.0902	0.6094	-0.52	-86353	exon_intron_boundary	SNX31
6	42335130	42335253	124	5	6.55722e-09	0.1209	0.6383	-0.52	-84658	on_intron	TRERF1
19	17295465	17295559	95	3	3.06885e-09	0.2927	0.8635	-0.57	-83092	on_intron	MYO9B
5	34042521	34042610	90	3	8.85116e-09	0.2182	0.6778	-0.46	-82111	on_intron	C1QTNF3
9	137288634	137288769	136	5	1.40387e-07	0.0502	0.6162	-0.57	-79824	on_intron	RXRA
9	137288410	137288499	90	4	3.83081e-10	0.0606	0.6987	-0.64	-79554	on_intron	RXRA
12	129415394	129415515	122	4	3.23749e-07	0.0806	0.4036	-0.32	-77542	on_intron	GLT1D1
7	139553366	139553486	121	3	3.17566e-12	0.1229	0.6554	-0.53	-76635	on_intron	TBXAS1
8	141571936	141572043	108	5	4.15371e-09	0.5506	0.9676	-0.42	-73781	on_intron	EIF2C2
14	102677271	102677402	132	7	1.14383e-14	0.2513	0.9716	-0.72	-71561	on_intron	WDR20
1	3456913	3457012	100	4	5.63317e-08	0.3222	0.7772	-0.46	-71145	on_intron	MEGF6
6	157169820	157169906	87	2	5.00854e-09	0.1692	0.6699	-0.5	-70842	on_intron	ARID1B
16	88589781	88589884	104	7	4.44526e-11	0.0355	0.7254	-0.69	-70158	on_intron	ZFPM1
20	31104168	31104294	127	6	3.59354e-11	0.1587	0.7025	-0.54	-68707	on_intron	C20orf112
3	195947392	195947514	123	5	7.30045e-14	0.0754	0.7601	-0.68	-67435	on_intron	PCYT1A
15	31685500	31685589	90	5	2.89514e-12	0.14	0.8599	-0.72	-66530	on_intron	KLF13
13	114831577	114831704	128	5	1.22054e-07	0.2534	0.713	-0.46	-66508	on_intron	RASA3
7	102066443	102066573	131	5	1.95783e-15	0.0253	0.8407	-0.82	-62253	on_intron	PRKRIP1
4	8242334	8242441	108	5	2.12129e-07	0.5753	0.842	-0.27	-58641	on_intron	SH3TC1
3	13057055	13057142	88	4	2.05896e-09	0.174	0.816	-0.64	-57561	on_intron	IQSEC1
19	14260289	14260385	97	4	6.11534e-10	0.169	0.766	-0.6	-56682	on_exon	LPHN1
5	177963376	177963513	138	4	5.7268e-07	0.673	0.9584	-0.29	-54179	on_intron	COL23A1
12	1974147	1974253	107	11	9.22919e-10	0.3931	0.7942	-0.4	-53854	on_intron	CACNA2D4
19	18580059	18580167	109	6	6.62064e-13	0.3693	0.8519	-0.48	-52877	on_intron	ELL
17	71587352	71587462	111	3	2.46604e-09	0.2359	0.8894	-0.65	-52874	on_intron	SDK2
5	55199286	55199395	110	5	1.58549e-09	0.088	0.8508	-0.76	-52187	on_intron	IL31RA
1	28918526	28918607	82	2	7.27265e-07	0.0939	0.5385	-0.44	-51070	on_intron	TAF12
12	125002081	125002190	110	8	5.37761e-09	0.1332	0.594	-0.46	-50053	on_intron	NCOR2
17	47816784	47816923	140	3	4.54957e-09	0.0971	0.7686	-0.67	-49757	on_intron	FAM117A
12	50377731	50377879	149	5	4.8279e-07	0.0643	0.46	-0.4	-49187	on_intron	RACGAP1
19	48947203	48947305	103	10	8.69448e-07	0.0805	0.7523	-0.67	-49172	on_exon	GRIN2D
16	521358	521472	115	6	1.1046e-08	0.1958	0.7377	-0.54	-45852	exon_intron_boundary	RAB11FIP3
19	6234236	6234326	91	6	9.68845e-14	0.0485	0.766	-0.72	-45722	on_intron	MLLT1
16	68390383	68390484	102	5	2.04378e-17	0.0321	0.8171	-0.79	-45606	on_intron	PRMT7
12	49627579	49627709	131	6	4.06903e-13	0.0654	0.8928	-0.83	-45189	on_intron	TUBA1C
12	65219504	65219631	128	6	1.51824e-06	0.0811	0.4117	-0.33	-45041	on_intron	TBC1D30
10	80873055	80873164	110	4	4.25878e-08	0.6626	0.9176	-0.26	-44371	on_intron	ZMIZ1
15	89673640	89673739	100	2	3.81966e-09	0.2035	0.8767	-0.67	-42333	on_intron	ABHD2
14	93022098	93022192	95	5	2.10305e-12	0.0216	0.8148	-0.79	-42073	on_exon	RIN3
12	96630072	96630216	145	5	3.94107e-07	0.396	0.8247	-0.43	-42055	on_intron	ELK3
11	60779666	60779794	129	5	1.59322e-10	0.0696	0.7209	-0.65	-40678	on_intron	CD6
17	38505063	38505149	87	3	2.06154e-08	0.3426	0.8736	-0.53	-39712	on_intron	RARA
4	780385	780519	135	14	1.15077e-06	0.0557	0.4087	-0.35	-39600	exon_intron_boundary	CPLX1
15	31657705	31657807	103	3	9.10906e-18	0.0916	0.8864	-0.79	-38748	on_intron	KLF13
15	74325615	74325744	130	6	4.19871e-09	0.5701	0.8771	-0.31	-38729	on_exon	PML
10	27024956	27025075	120	3	7.1436e-09	0.4742	0.9336	-0.46	-38486	on_intron	PDSS1
8	19797558	19797701	144	19	8.23203e-07	0.031	0.3361	-0.31	-38472	on_intron	LPL
21	43953091	43953223	133	5	4.90697e-07	0.2485	0.6352	-0.39	-37094	on_intron	SLC37A1
17	73750167	73750291	125	6	1.34854e-10	0.1178	0.6336	-0.52	-36816	on_intron	ITGB4
17	73750051	73750166	116	12	2.28753e-07	0.0255	0.4984	-0.47	-36691	on_intron	ITGB4
17	73749811	73749917	107	13	1.15705e-10	0.0182	0.6104	-0.59	-36442	on_intron	ITGB4
3	45152009	45152130	122	4	7.16441e-08	0.3314	0.8564	-0.53	-35904	on_exon	CDCP1
20	31296205	31296299	95	3	7.25867e-08	0.2628	0.6588	-0.4	-35608	on_intron	COMMD7
10	99126470	99126591	122	5	3.49368e-08	0.3826	0.8257	-0.44	-34656	intron_exon_boundary	RRP12
5	179194242	179194365	124	5	5.41847e-14	0.0915	0.7699	-0.68	-34513	on_intron	MAML1
1	47048837	47048931	95	2	2.89091e-07	0.1115	0.6733	-0.56	-33677	intron_exon_boundary	MKNK1
16	27247342	27247456	115	3	3.51803e-07	0.6735	0.9297	-0.26	-32753	on_intron	NSMCE1
11	726036	726099	64	8	2.72452e-08	0.0264	0.5905	-0.56	-31660	on_intron	EPS8L2
11	725624	725742	119	13	1.3559e-09	0.0629	0.5838	-0.52	-31303	on_intron	EPS8L2
1	19252006	19252108	103	3	4.80077e-12	0.1493	0.9311	-0.78	-31173	on_intron	IFFO2
20	62073054	62073152	99	5	4.29768e-07	0.0586	0.3791	-0.32	-30938	on_intron	KCNQ2
20	62369274	62369391	118	8	7.5747e-08	0.0217	0.3773	-0.36	-30596	on_intron	ZGPAT
6	161664594	161664724	131	4	6.65076e-08	0.1679	0.7	-0.53	-30498	on_intron	AGPAT4
3	119528981	119529066	86	10	1.01051e-09	0.015	0.6117	-0.6	-29734	exon_intron_boundary	NR1I2
5	177988919	177989059	141	7	2.84991e-11	0.3142	0.8212	-0.51	-28636	on_intron	COL23A1
2	10471509	10471642	134	7	4.94189e-07	0.0201	0.2969	-0.28	-28626	on_intron	HPCAL1
2	122522793	122522898	106	7	3.89018e-09	0.5217	0.9114	-0.39	-28218	exon_intron_boundary	TSN
8	22429974	22430078	105	4	4.69724e-08	0.0947	0.6437	-0.55	-27578	on_intron	SORBS3
19	5313456	5313545	90	7	5.66714e-07	0.0471	0.3615	-0.31	-27357	on_intron	PTPRS
3	196729352	196729455	104	11	3.05764e-13	0.0524	0.6166	-0.56	-27334	on_intron	MFI2
9	137235746	137235852	107	3	1.39634e-09	0.1968	0.7821	-0.59	-26907	on_intron	RXRA
11	721030	721119	90	6	1.65797e-08	0.0214	0.5408	-0.52	-26680	on_intron	EPS8L2
12	113770759	113770867	109	2	4.08096e-08	0.2123	0.8645	-0.65	-26538	exon_intron_boundary	SLC24A6
1	16276157	16276259	103	4	2.93737e-10	0.1707	0.5674	-0.4	-26469	on_intron	ZBTB17
17	80205392	80205494	103	5	7.94689e-10	0.5937	0.896	-0.3	-26183	on_intron	CSNK1D
1	9031335	9031462	128	3	1.16785e-09	0.1204	0.7988	-0.68	-25539	on_intron	CA6
12	111868684	111868816	133	5	2.77522e-09	0.0598	0.6024	-0.54	-25063	on_intron	SH2B3
7	3189461	3189577	117	3	2.32119e-07	0.1918	0.6503	-0.46	-24825	on_intron	AC091801.1
12	48202293	48202413	121	4	4.82246e-09	0.1023	0.6238	-0.52	-24621	on_intron	HDAC7
3	10230967	10231073	107	3	7.68069e-11	0.1357	0.7378	-0.6	-24523	on_intron	IRAK2
X	40012388	40012483	96	8	5.99824e-08	0.0567	0.4475	-0.39	-24193	on_intron	BCOR
7	128851939	128852052	114	6	2.62076e-08	0.3291	0.8775	-0.55	-23338	on_exon	SMO
17	1372730	1372852	123	6	9.02091e-08	0.1327	0.7673	-0.63	-23264	intron_exon_boundary	MYO1C
9	127154618	127154726	109	5	5.76801e-14	0.066	0.9078	-0.84	-23104	on_intron	PSMB7
22	50551102	50551231	130	6	1.55033e-08	0.0748	0.4381	-0.36	-22922	on_intron	MOV10L1
8	42150911	42151044	134	3	5.63837e-07	0.6046	0.8501	-0.25	-22223	exon_internal	IKBKB
1	12655783	12655889	107	4	2.34736e-08	0.125	0.4841	-0.36	-21953	on_intron	DHRS3
19	947871	947963	93	8	1.56322e-09	0.0609	0.6338	-0.57	-21925	on_intron	ARID3A
7	6435867	6435981	115	7	9.04181e-08	0.1139	0.6595	-0.55	-21826	on_intron	RAC1
16	67428622	67428715	94	16	4.83029e-08	0.0417	0.5354	-0.49	-21754	on_exon	ZDHHC1
11	128435838	128435981	144	4	2.18225e-07	0.0632	0.3753	-0.31	-21598	on_intron	ETS1
6	27259162	27259274	113	4	5.51867e-08	0.1685	0.6788	-0.51	-20786	on_intron	POM121L2
20	30816086	30816216	131	5	8.94584e-11	0.0796	0.7851	-0.71	-20532	on_exon	POFUT1
15	75336231	75336352	122	4	9.26721e-10	0.0533	0.5619	-0.51	-20455	on_intron	PPCDC
1	41847757	41847887	131	22	4.19806e-09	0.0132	0.6566	-0.64	-20292	on_exon	FOXO6
19	14097310	14097426	117	6	3.75049e-07	0.0295	0.476	-0.45	-19823	on_intron	RFX1
14	102247811	102247927	117	8	3.86895e-07	0.0296	0.4282	-0.4	-19791	on_intron	PPP2R5C
19	34991498	34991588	91	7	1.22332e-06	0.2131	0.5967	-0.38	-19713	on_exon	WTIP
14	102247688	102247810	123	14	3.50826e-07	0.0197	0.4222	-0.4	-19674	on_intron	PPP2R5C
4	1742260	1742384	125	5	1.52867e-08	0.2385	0.7655	-0.53	-19156	on_intron	TACC3
8	22960096	22960222	127	4	4.88342e-11	0.0445	0.7121	-0.67	-18353	intron_exon_boundary	TNFRSF10C
1	65731686	65731780	95	11	9.32342e-11	0.068	0.7247	-0.66	-17877	on_intron	DNAJC6
19	42703975	42704083	109	3	3.59226e-08	0.0724	0.4452	-0.37	-17837	exon_intron_boundary	DEDD2
1	65731412	65731528	117	14	1.22845e-09	0.0187	0.4866	-0.47	-17625	on_intron	DNAJC6
22	43524259	43524373	115	9	7.0314e-11	0.1061	0.6727	-0.57	-17618	on_intron	BIK
16	87952519	87952650	132	6	3.00228e-07	0.1244	0.6725	-0.55	-17602	on_intron	CA5A
19	41116393	41116525	133	15	4.70517e-08	0.0188	0.4497	-0.43	-17452	intron_exon_boundary	LTBP4
19	16665759	16665884	126	4	2.04447e-15	0.0767	0.926	-0.85	-17433	on_intron	SLC35E1
6	100895638	100895776	139	7	1.84679e-08	0.0731	0.5594	-0.49	-17166	on_intron	SIM1
7	2568609	2568717	109	5	6.50674e-09	0.0931	0.5718	-0.48	-16553	on_intron	LFNG
2	85661927	85662058	132	4	3.83147e-11	0.1262	0.7368	-0.61	-16213	on_intron	SH2D6
4	57532179	57532315	137	3	3.71675e-09	0.2087	0.7119	-0.5	-15885	on_intron	HOPX
9	126779163	126779298	136	10	1.0726e-06	0.0674	0.5223	-0.45	-15348	on_intron	LHX2
14	91267493	91267605	113	3	4.30897e-08	0.53	0.9586	-0.43	-15329	on_intron	TTC7B
16	70457695	70457816	122	6	5.94092e-11	0.0691	0.7572	-0.69	-15295	on_intron	ST3GAL2
19	4543429	4543533	105	9	3.90448e-07	0.0518	0.3527	-0.3	-15077	on_intron	SEMA6B
2	100091423	100091513	91	3	1.35303e-08	0.4917	0.8541	-0.36	-15073	on_intron	REV1
14	104196884	104197003	120	3	7.16722e-08	0.5933	0.9083	-0.31	-14935	on_intron	ZFYVE21
17	4444230	4444335	106	4	3.47629e-07	0.4588	0.8335	-0.37	-14450	on_intron	MYBBP1A
16	31141121	31141266	146	9	1.43924e-12	0.0589	0.8636	-0.8	-14190	on_intron	KAT8
19	6753511	6753637	127	17	1.78559e-07	0.0191	0.6564	-0.64	-14011	on_exon	SH2D3A
11	64641929	64642044	116	5	1.25776e-09	0.143	0.7299	-0.59	-13838	exon_intron_boundary	EHD1
1	28212736	28212866	131	5	1.03114e-09	0.1667	0.819	-0.65	-13810	on_exon	C1orf38
7	27205899	27205962	64	8	6.73023e-08	0.0668	0.4879	-0.42	-13732	on_intron	RP1-170O19.20
20	36781256	36781354	99	4	1.08154e-09	0.0644	0.5769	-0.51	-13723	on_intron	TGM2
22	42814741	42814850	110	2	4.24513e-10	0.3418	0.8254	-0.48	-13659	on_intron	NFAM1
1	116197674	116197778	105	4	3.95653e-09	0.0947	0.6814	-0.59	-13203	on_intron	VANGL1
3	147111561	147111653	93	10	1.95687e-07	0.0716	0.535	-0.46	-13085	on_intron	ZIC4
1	151676506	151676612	107	7	2.86724e-07	0.4347	0.7685	-0.33	-12783	on_intron	CELF3
16	81491210	81491311	102	3	2.51634e-09	0.2991	0.872	-0.57	-12535	on_intron	CMIP
19	44111666	44111781	116	3	3.22558e-08	0.2102	0.8503	-0.64	-12347	exon_internal	ZNF428
9	126776177	126776280	104	15	1.92575e-08	0.0861	0.6115	-0.53	-12330	intron_exon_boundary	LHX2
19	50190825	50190924	100	2	8.35853e-07	0.0923	0.5283	-0.44	-11880	on_intron	PRMT1
11	124746968	124747074	107	4	1.42964e-11	0.0764	0.5869	-0.51	-11791	intron_exon_boundary	ROBO3
10	126838030	126838152	123	3	4.04581e-08	0.1359	0.6121	-0.48	-11708	on_intron	CTBP2
16	710593	710705	113	11	2.03961e-07	0.0626	0.4104	-0.35	-11393	intron_exon_boundary	WDR90
5	141337913	141338043	131	5	1.56634e-10	0.0533	0.5503	-0.5	-11390	on_exon	PCDH12
17	27905379	27905479	101	3	7.94681e-07	0.6644	0.9448	-0.28	-11265	exon_intron_boundary	GIT1
6	100901618	100901757	140	8	3.85501e-08	0.1253	0.6759	-0.55	-11186	on_intron	SIM1
5	150051492	150051622	131	10	2.40825e-10	0.0161	0.3161	-0.3	-11185	on_intron	MYOZ3
16	19885850	19885970	121	5	1.02272e-08	0.397	0.7405	-0.34	-10981	on_intron	GPRC5B
16	90075579	90075719	141	7	3.06971e-09	0.2862	0.8253	-0.54	-10946	intron_exon_boundary	DBNDD1
22	39629853	39629983	131	4	4.51113e-08	0.0775	0.4719	-0.39	-10902	on_intron	PDGFB
1	9305484	9305593	110	5	9.49845e-11	0.4524	0.9358	-0.48	-10729	on_exon	H6PD
2	102080674	102080799	126	3	1.732e-07	0.1497	0.6352	-0.49	-10490	on_intron	RFX8
15	41795692	41795789	98	5	7.16185e-08	0.0548	0.5679	-0.51	-10392	-	LTK
1	27683046	27683148	103	6	1.33063e-06	0.6645	0.9641	-0.3	-10336	on_intron	MAP3K6
10	6094780	6094903	124	4	2.05379e-08	0.1461	0.8078	-0.66	-9552	on_intron	IL2RA
10	126840215	126840347	133	13	3.37247e-07	0.499	0.8397	-0.34	-9523	on_intron	CTBP2
17	7461647	7461774	128	5	8.17229e-08	0.0738	0.5214	-0.45	-9357	on_intron	TNFSF12-TNFSF13
2	176982394	176982521	128	8	1.96961e-07	0.1594	0.5499	-0.39	-9002	on_intron	HOXD10
11	64067405	64067499	95	9	5.07166e-09	0.034	0.425	-0.39	-8724	on_intron	KCNK4
6	4079124	4079256	133	20	2.16391e-08	0.1375	0.7246	-0.59	-8453	on_intron	C6orf146
3	55515531	55515651	121	9	7.65952e-07	0.0278	0.4262	-0.4	-8441	on_intron	WNT5A
12	57618741	57618837	97	10	1.26409e-09	0.0396	0.5331	-0.49	-8258	on_exon	NXPH4
11	64066758	64066885	128	13	2.09219e-09	0.0181	0.4863	-0.47	-8110	on_intron	KCNK4
14	36974929	36975049	121	5	4.01443e-08	0.0721	0.4895	-0.42	-8104	on_intron	SFTA3
2	25384197	25384306	110	11	4.20007e-07	0.2859	0.7524	-0.47	-7574	on_exon	POMC
7	5545870	5545971	102	5	1.92316e-07	0.4916	0.8409	-0.35	-7558	on_intron	FBXL18
17	46674835	46674948	114	5	2.73571e-08	0.0384	0.3988	-0.36	-7518	on_intron	HOXB6
22	50319194	50319330	137	5	6.85108e-13	0.0624	0.9014	-0.84	-7514	on_intron	CRELD2
7	27212428	27212517	90	8	2.25796e-07	0.0422	0.3707	-0.33	-7451	on_intron	HOXA10
10	134358325	134358420	96	4	6.60033e-07	0.0683	0.5306	-0.46	-7095	on_intron	INPP5A
9	140329182	140329315	134	6	1.7139e-07	0.0799	0.363	-0.28	-7085	on_exon	ENTPD8
19	39228218	39228306	89	7	2.90599e-12	0.0444	0.6276	-0.58	-6895	exon_intron_boundary	CAPN12
5	134363665	134363791	127	7	3.72888e-14	0.1645	0.8014	-0.64	-6837	on_exon	PITX1
11	44324958	44325078	121	10	5.77646e-07	0.0783	0.3961	-0.32	-6757	on_intron	ALX4
3	55517224	55517342	119	7	8.25153e-09	0.0815	0.7799	-0.7	-6748	on_intron	WNT5A
19	12800723	12800854	132	7	4.17745e-12	0.1359	0.8023	-0.67	-6733	intron_exon_boundary	FBXW9
22	50630870	50630991	122	5	5.31239e-14	0.0488	0.8227	-0.77	-6646	on_intron	TRABD
11	72498572	72498704	133	10	1.50604e-06	0.1307	0.4271	-0.3	-6640	on_intron	STARD10
16	11768732	11768859	128	4	6.37295e-08	0.3154	0.7921	-0.48	-6588	on_intron	SNN
2	71134080	71134199	120	5	4.39939e-09	0.2511	0.8132	-0.56	-6478	on_intron	VAX2
5	1338852	1338945	94	4	7.04141e-11	0.4006	0.8701	-0.47	-6361	on_intron	CLPTM1L
2	74642595	74642725	131	7	3.81427e-08	0.0757	0.5772	-0.5	-6122	on_exon	C2orf81
3	55517938	55518040	103	5	5.44419e-08	0.1428	0.7413	-0.6	-6034	on_intron	WNT5A
1	25875831	25875953	123	3	1.45933e-06	0.0883	0.4419	-0.35	-5881	on_intron	LDLRAP1
3	50378611	50378748	138	7	2.63569e-09	0.0178	0.6686	-0.65	-5671	on_exon	ZMYND10
11	93271012	93271132	121	4	4.12824e-08	0.0419	0.4019	-0.36	-5661	on_intron	C11orf75
16	88767228	88767325	98	7	2.64253e-08	0.0249	0.5638	-0.54	-5600	on_intron	RNF166
4	1288920	1289046	127	6	5.01586e-08	0.1619	0.629	-0.47	-5406	on_intron	MAEA
12	122521904	122522027	124	3	2.08142e-12	0.1403	0.8269	-0.69	-5398	on_intron	MLXIP
22	39635398	39635531	134	5	1.34822e-07	0.2348	0.8413	-0.61	-5357	on_intron	PDGFB
14	37131886	37132018	133	10	1.49355e-08	0.0509	0.4063	-0.36	-5244	on_intron	PAX9
17	7077676	7077789	114	7	5.72855e-09	0.029	0.5383	-0.51	-5206	on_intron	ASGR1
5	177545489	177545590	102	3	2.82844e-08	0.114	0.6982	-0.58	-5145	on_intron	N4BP3
5	176734633	176734721	89	8	1.95416e-09	0.3057	0.6859	-0.38	-5124	on_intron	MXD3
5	133455373	133455510	138	5	1.77925e-08	0.2565	0.9298	-0.67	-5107	on_intron	TCF7
5	1882386	1882508	123	5	7.81588e-07	0.0813	0.3815	-0.3	-4963	on_intron	IRX4
5	92923881	92923998	118	14	5.10085e-09	0.0569	0.6361	-0.58	-4954	on_exon	NR2F1
16	56903847	56903990	144	5	1.24755e-07	0.608	0.8859	-0.28	-4870	on_intron	SLC12A3
22	45631940	45632084	145	4	1.40321e-06	0.5224	0.915	-0.39	-4709	on_intron	KIAA0930
19	908695	908812	118	4	1.8396e-07	0.1351	0.5272	-0.39	-4529	on_intron	C19orf22
15	40628808	40628909	102	6	2.56564e-11	0.3372	0.8751	-0.54	-4359	exon_intron_boundary	C15orf52
17	1962497	1962587	91	7	8.42384e-08	0.037	0.6922	-0.66	-4193	on_exon	HIC1
19	3766701	3766806	106	3	1.12938e-08	0.2556	0.9299	-0.67	-4140	on_intron	MRPL54
9	139880290	139880442	153	10	1.04237e-07	0.0905	0.5368	-0.45	-4085	on_intron	LCNL1
9	102587879	102587964	86	4	4.00787e-08	0.1418	0.6747	-0.53	-3826	intron_exon_boundary	NR4A3
1	180202982	180203089	108	5	1.23111e-13	0.0372	0.6557	-0.62	-3667	on_intron	LHX4
19	3042123	3042252	130	5	6.56757e-07	0.0358	0.342	-0.31	-3662	on_intron	TLE2
9	34624559	34624649	91	13	1.80311e-07	0.0875	0.3815	-0.29	-3544	on_intron	ARID3C
1	47694423	47694558	136	5	6.50648e-08	0.2057	0.7894	-0.58	-3468	on_intron	TAL1
4	1396686	1396791	106	17	7.91297e-09	0.0487	0.2937	-0.25	-3432	-	NKX1-1
10	118894394	118894476	83	6	4.36462e-08	0.0339	0.5324	-0.5	-3417	on_intron	VAX1
8	97169621	97169731	111	5	5.48438e-11	0.0758	0.4675	-0.39	-3398	on_intron	GDF6
19	55766975	55767092	118	6	6.81168e-12	0.023	0.7611	-0.74	-3387	on_intron	PPP6R1
5	134367258	134367353	96	9	2.24986e-07	0.1719	0.6835	-0.51	-3244	on_intron	PITX1
7	27285269	27285381	113	5	8.35126e-07	0.0603	0.4329	-0.37	-3216	on_intron	EVX1
15	37390308	37390411	104	13	3.36317e-09	0.0611	0.5162	-0.46	-3195	exon_intron_boundary	MEIS2
9	136930624	136930750	127	6	6.86314e-12	0.0711	0.8238	-0.75	-3032	on_intron	BRD3
9	124044800	124044896	97	2	4.45956e-08	0.0908	0.6149	-0.52	-3007	on_exon	C9orf31
3	69589062	69589170	109	5	1.83805e-08	0.5318	0.8872	-0.36	-2671	on_intron	FRMD4B
19	1068484	1068586	103	9	2.84529e-08	0.117	0.7674	-0.65	-2655	on_exon	HMHA1
7	100181180	100181295	116	3	3.12088e-09	0.0921	0.5603	-0.47	-2595	on_intron	LRCH4
12	50453702	50453816	115	4	1.57679e-09	0.0682	0.6443	-0.58	-2484	exon_intron_boundary	ACCN2
9	139609195	139609320	126	5	3.53975e-08	0.0686	0.6973	-0.63	-2297	on_intron	FAM69B
2	45171032	45171164	133	5	1.75461e-07	0.319	0.618	-0.3	-2261	on_intron	SIX3
1	151810778	151810903	126	17	3.87923e-07	0.0183	0.4566	-0.44	-2254	on_exon	C2CD4D
17	81039656	81039758	103	7	2.61382e-08	0.0944	0.5798	-0.49	-2190	on_intron	METRNL
7	100028469	100028568	100	8	2.65382e-07	0.0944	0.399	-0.3	-2154	on_intron	MEPCE
14	52294902	52295038	137	4	1.47833e-06	0.03	0.4338	-0.4	-2124	on_intron	GNG2
2	43451713	43451841	129	15	2.6431e-08	0.0278	0.6263	-0.6	-2034	on_exon	ZFP36L2
7	100028318	100028436	119	6	2.63018e-07	0.0886	0.3971	-0.31	-2022	on_intron	MEPCE
20	61585905	61586033	129	6	7.46408e-15	0.0274	0.6666	-0.64	-1980	on_intron	SLC17A9
19	39788764	39788885	122	4	5.56925e-12	0.1165	0.7794	-0.66	-1919	intron_exon_boundary	IL29
1	151811161	151811262	102	17	1.3955e-06	0.0668	0.6482	-0.58	-1871	on_exon	C2CD4D
1	27670278	27670377	100	3	1.27532e-09	0.0532	0.5931	-0.54	-1863	on_intron	SYTL1
6	41515898	41516009	112	15	2.00019e-12	0.0546	0.7002	-0.65	-1844	on_intron	FOXP4
7	73083845	73083973	129	8	1.0444e-06	0.5124	0.8076	-0.3	-1817	exon_intron_boundary	VPS37D
11	67416380	67416494	115	2	1.00375e-09	0.1607	0.7709	-0.61	-1749	on_intron	ACY3
12	15112967	15113092	126	2	1.62799e-11	0.1615	0.7626	-0.6	-1694	on_intron	ARHGDIB
7	100075304	100075443	140	13	9.05698e-07	0.0377	0.3397	-0.3	-1597	on_intron	TSC22D4
17	40441043	40441154	112	6	1.63794e-13	0.0265	0.7905	-0.76	-1588	on_intron	STAT5A
2	177017389	177017514	126	8	8.38888e-08	0.1004	0.5128	-0.41	-1563	on_exon	HOXD4
12	54811762	54811900	139	6	1.54694e-07	0.0708	0.5486	-0.48	-1481	on_intron	ITGA5
18	56531244	56531307	64	9	4.62875e-10	0.0237	0.6687	-0.65	-1474	on_intron	ZNF532
11	1861540	1861689	150	7	7.12142e-10	0.2725	0.8449	-0.57	-1469	exon_internal	TNNI2
5	179333400	179333541	142	12	4.79424e-09	0.4124	0.9566	-0.54	-1458	on_intron	TBC1D9B
10	98272234	98272329	96	9	1.1166e-06	0.0962	0.3819	-0.29	-1440	on_intron	TLL2
17	46669915	46670028	114	4	2.87279e-11	0.0567	0.5401	-0.48	-1407	on_intron	HOXB5
16	11763519	11763660	142	5	7.25313e-07	0.076	0.3645	-0.29	-1389	on_intron	SNN
15	65714049	65714170	122	8	5.36102e-07	0.0309	0.3595	-0.33	-1360	on_intron	IGDCC4
6	110678116	110678215	100	4	4.89164e-08	0.5217	0.8839	-0.36	-1358	on_intron	C6orf186
7	73183241	73183379	139	8	6.53858e-10	0.1448	0.7327	-0.59	-1358	-	CLDN3
2	177017182	177017295	114	15	7.15319e-07	0.032	0.369	-0.34	-1344	on_intron	HOXD4
4	1398798	1398880	83	8	4.50365e-07	0.0664	0.3596	-0.29	-1320	on_intron	NKX1-1
20	21687482	21687601	120	12	8.11923e-08	0.0491	0.329	-0.28	-1303	on_exon	PAX1
17	76228529	76228632	104	4	6.75695e-07	0.1762	0.5018	-0.33	-1240	on_intron	TMEM235
9	139223042	139223162	121	7	3.41444e-07	0.1189	0.5029	-0.38	-1229	on_intron	GPSM1
17	37322098	37322230	133	6	1.41264e-07	0.3053	0.7739	-0.47	-1219	exon_intron_boundary	ARL5C
11	64108807	64108901	95	5	5.17449e-08	0.5088	0.776	-0.27	-1210	intron_exon_boundary	CCDC88B
22	37881276	37881389	114	9	1.48353e-08	0.0451	0.5446	-0.5	-1162	on_intron	MFNG
16	578848	578980	133	7	8.16612e-08	0.0791	0.5143	-0.44	-1123	on_intron	SOLH
17	48913025	48913118	94	5	4.86388e-10	0.118	0.6533	-0.54	-1106	on_intron	WFIKKN2
14	23587814	23587926	113	4	1.11659e-10	0.1497	0.757	-0.61	-1010	on_exon	CEBPE
3	183145596	183145718	123	8	1.31095e-06	0.0304	0.3347	-0.3	-969	intron_exon_boundary	MCF2L2
19	6501364	6501462	99	6	2.94636e-08	0.3047	0.6337	-0.33	-965	exon_intron_boundary	TUBB4A
12	2027049	2027175	127	4	3.91058e-08	0.0841	0.5847	-0.5	-952	on_intron	CACNA2D4
17	45332022	45332138	117	7	1.88239e-07	0.169	0.4441	-0.28	-929	on_intron	ITGB3
15	90293642	90293739	98	11	4.98478e-11	0.0202	0.6469	-0.63	-898	on_intron	MESP1
22	46449162	46449284	123	5	6.1935e-07	0.0487	0.4605	-0.41	-861	on_intron	C22orf26
15	45421295	45421410	116	10	1.79574e-09	0.0731	0.3787	-0.31	-840	exon_intron_boundary	DUOXA1
17	44895267	44895361	95	3	4.01991e-08	0.1215	0.622	-0.5	-814	on_intron	WNT3
7	150328663	150328769	107	5	5.23993e-08	0.0772	0.4904	-0.41	-809	on_intron	GIMAP6
14	23588084	23588218	135	7	8.07233e-09	0.1701	0.7204	-0.55	-740	on_exon	CEBPE
22	46449297	46449429	133	7	2.63908e-08	0.0287	0.4575	-0.43	-726	on_intron	C22orf26
2	171570365	171570469	105	16	4.44623e-07	0.0163	0.4002	-0.38	-711	on_exon	AC007405.2
7	150498066	150498188	123	17	4.58889e-10	0.018	0.3141	-0.3	-696	on_intron	TMEM176A
17	7906468	7906582	115	10	9.95592e-10	0.0961	0.5013	-0.41	-593	on_exon	GUCY2D
9	129884615	129884698	84	5	7.93496e-07	0.2125	0.6034	-0.39	-546	on_exon	ANGPTL2
16	86544552	86544674	123	14	4.16073e-07	0.0285	0.3099	-0.28	-529	on_exon	FOXF1
1	55266419	55266545	127	12	5.39607e-07	0.1518	0.5608	-0.41	-520	on_exon	TTC22
19	10212910	10213023	114	2	1.28294e-08	0.2176	0.6569	-0.44	-514	on_intron	ANGPTL6
10	115999450	115999589	140	24	3.9919e-07	0.0316	0.4451	-0.41	-499	on_intron	VWA2
5	76248923	76249028	106	4	1.50028e-06	0.0383	0.4587	-0.42	-489	on_exon	CRHBP
17	6946814	6946933	120	9	1.66776e-07	0.0232	0.5004	-0.48	-427	on_exon	SLC16A11
11	66188756	66188867	112	9	1.55254e-07	0.1426	0.3943	-0.25	-391	exon_intron_boundary	NPAS4
19	58629408	58629504	97	16	4.55791e-09	0.1287	0.4543	-0.33	-384	on_intron	ZSCAN18
2	242448761	242448877	117	7	6.90017e-08	0.3151	0.6299	-0.31	-383	on_intron	STK25
2	46539	46627	89	11	6.07215e-09	0.0205	0.4976	-0.48	-330	on_intron	FAM110C
4	48908659	48908754	96	10	2.02546e-09	0.0189	0.4426	-0.42	-294	intron_exon_boundary	OCIAD2
14	103589075	103589179	105	3	4.76394e-11	0.1511	0.6193	-0.47	-268	on_exon	RP11-736N17.6
5	176784962	176785084	123	11	1.43822e-10	0.0171	0.3649	-0.35	-245	exon_intron_boundary	RGS14
17	7284506	7284611	106	12	1.0008e-12	0.0194	0.6188	-0.6	-245	on_intron	TNK1
19	46318387	46318513	127	8	7.1755e-09	0.212	0.8256	-0.61	-217	on_exon	RSPH6A
16	10971155	10971249	95	4	7.04677e-08	0.0562	0.3072	-0.25	-209	exon_intron_boundary	CIITA
11	63273625	63273721	97	3	3.14414e-11	0.0737	0.6789	-0.61	-164	on_exon	LGALS12
17	7906042	7906150	109	9	1.30951e-07	0.0395	0.3439	-0.3	-161	exon_intron_boundary	GUCY2D
4	48908805	48908940	136	6	4.1716e-08	0.0772	0.5996	-0.52	-148	exon_intron_boundary	OCIAD2
20	23066832	23066943	112	7	3.71666e-09	0.0213	0.6837	-0.66	-144	on_exon	CD93
17	260088	260209	122	18	3.83524e-08	0.0077	0.288	-0.28	-90	-	C17orf97
3	52529317	52529441	125	9	2.35746e-14	0.0327	0.7055	-0.67	-86	-	STAB1
17	62097918	62098036	119	6	2.34065e-09	0.031	0.5234	-0.49	-75	-	ICAM2
15	38988769	38988859	91	2	6.25893e-11	0.106	0.8576	-0.75	-59	-	C15orf53
2	46811	46914	104	10	1.4631e-08	0.0491	0.318	-0.27	-58	-	FAM110C
1	204328986	204329089	104	4	5.04552e-09	0.0404	0.5342	-0.49	-57	-	PLEKHA6
20	1472175	1472263	89	2	1.69784e-10	0.183	0.6968	-0.51	-57	-	SIRPB2
1	151129062	151129159	98	3	6.78817e-10	0.0671	0.5543	-0.49	-53	-	TNFAIP8L2
19	17488116	17488224	109	5	1.4747e-08	0.0603	0.4468	-0.39	-31	-	PLVAP
6	14117637	14117767	131	23	6.66687e-07	0.0153	0.4841	-0.47	106	-	CD83
19	55791858	55791949	92	4	1.04684e-08	0.1136	0.4901	-0.38	108	-	HSPBP1
1	2706411	2706523	113	16	8.98553e-09	0.0601	0.3547	-0.29	132	-	TTC34
14	60982469	60982576	108	15	5.64304e-07	0.0594	0.4782	-0.42	209	-	C14orf39
11	33563246	33563376	131	3	3.75046e-10	0.1083	0.5492	-0.44	243	-	C11orf41
7	158938034	158938135	102	10	1.93241e-08	0.0204	0.3056	-0.29	386	-	VIPR2
17	73179528	73179656	129	7	5.5979e-07	0.3089	0.6837	-0.37	431	-	SUMO2
1	119532655	119532772	118	4	2.22833e-09	0.0524	0.6319	-0.58	477	-	TBX15
17	59529138	59529265	128	13	1.01216e-08	0.0489	0.5473	-0.5	515	-	TBX4
10	101291995	101292141	147	3	6.35526e-08	0.145	0.5631	-0.42	550	-	NKX2-3
20	61638942	61639044	103	7	2.15653e-07	0.0521	0.312	-0.26	556	-	BHLHE23
12	114846806	114846947	142	10	1.73447e-07	0.0374	0.3291	-0.29	560	-	TBX5
12	2903416	2903531	116	9	1.8342e-07	0.0414	0.6414	-0.6	589	-	FKBP4
16	89043991	89044121	131	4	9.94821e-08	0.037	0.3548	-0.32	591	-	CBFA2T3
13	103426810	103426928	119	11	1.28942e-09	0.3395	0.8944	-0.55	650	-	C13orf27
2	10442227	10442350	124	6	1.06351e-06	0.0725	0.4812	-0.41	666	-	HPCAL1
17	33776533	33776641	109	13	5.11022e-08	0.0361	0.5401	-0.5	678	-	SLFN13
22	50623519	50623619	101	15	2.19419e-07	0.0169	0.3565	-0.34	726	-	TRABD
5	10762201	10762288	88	2	3.9259e-10	0.239	0.8168	-0.58	818	-	DAP
22	37641357	37641505	149	7	2.42529e-07	0.0394	0.3178	-0.28	870	-	RAC2
2	175198664	175198767	104	5	1.84982e-09	0.069	0.6485	-0.58	908	-	SP9
9	21996216	21996331	116	6	1.77559e-10	0.1492	0.7582	-0.61	917	-	CDKN2A
10	6185717	6185840	124	6	7.51064e-11	0.0619	0.6769	-0.61	1042	-	PFKFB3
10	104193481	104193593	113	2	8.89959e-11	0.1288	0.6466	-0.52	1064	-	CUEDC2
4	1724151	1724278	128	3	8.34886e-07	0.041	0.3805	-0.34	1067	-	TMEM129
19	1489664	1489758	95	4	3.18468e-09	0.0954	0.5325	-0.44	1266	-	REEP6
12	115123289	115123433	145	10	6.96294e-08	0.115	0.7701	-0.66	1321	-	TBX3
1	221050181	221050313	133	6	4.70756e-09	0.0666	0.5715	-0.5	1387	-	HLX
4	154711697	154711830	134	6	3.96322e-08	0.1027	0.4255	-0.32	1426	-	SFRP2
19	36400678	36400796	119	3	1.82244e-08	0.2954	0.7593	-0.46	1468	-	TYROBP
20	57224598	57224695	98	6	1.56694e-08	0.0347	0.5734	-0.54	1634	-	STX16
10	118899465	118899603	139	11	8.14347e-07	0.0778	0.3306	-0.25	1654	-	VAX1
13	41242418	41242498	81	3	5.02321e-09	0.2748	0.7177	-0.44	1685	-	FOXO1
6	137241530	137241652	123	5	4.6296e-08	0.0635	0.5194	-0.46	1751	-	SLC35D3
12	121456139	121456253	115	9	8.92849e-12	0.2505	0.7516	-0.5	1835	-	C12orf43
10	118899788	118899894	107	11	8.09296e-10	0.1582	0.6854	-0.53	1977	-	VAX1
18	8704421	8704533	113	7	3.51254e-07	0.0522	0.3947	-0.34	1981	-	CCDC165
19	45447144	45447239	96	7	7.44434e-08	0.0397	0.4016	-0.36	2005	-	APOC2
13	111122780	111122882	103	4	1.94234e-08	0.1054	0.7645	-0.66	2018	-	COL4A2-AS2
11	76383865	76383952	88	3	6.7124e-15	0.1533	0.8853	-0.73	2075	-	LRRC32
17	77815367	77815470	104	6	9.40658e-08	0.0502	0.477	-0.43	2140	-	CBX4
22	31740540	31740665	126	9	1.06763e-06	0.1506	0.4383	-0.29	2211	-	AC005003.1
20	62490191	62490316	126	5	7.22429e-09	0.0155	0.267	-0.25	2251	-	ABHD16B
1	41952597	41952678	82	5	3.77128e-09	0.0887	0.6007	-0.51	2254	-	EDN2
7	35296189	35296309	121	6	4.7613e-09	0.1174	0.6172	-0.5	2432	-	TBX20
10	118900246	118900327	82	10	4.99121e-07	0.0686	0.4923	-0.42	2435	-	VAX1
17	79007749	79007877	129	3	5.08113e-07	0.074	0.5776	-0.5	2435	-	AC127496.3
7	35296310	35296424	115	5	6.11461e-10	0.093	0.4904	-0.4	2553	-	TBX20
16	31363703	31363805	103	6	6.79674e-12	0.1864	0.6092	-0.42	2705	-	ITGAX
1	63785841	63785979	139	11	1.04666e-06	0.0741	0.4403	-0.37	2752	-	FOXD3
12	115124973	115125113	141	10	3.21399e-08	0.068	0.7456	-0.68	3005	-	TBX3
6	150073879	150073997	119	2	6.10089e-12	0.1185	0.8612	-0.74	3079	-	NUP43
16	88920239	88920342	104	3	6.45088e-13	0.3141	0.9486	-0.63	3153	-	TRAPPC2L
10	103538980	103539125	146	15	6.11133e-08	0.0319	0.352	-0.32	3154	-	FGF8
2	30666830	30666926	97	3	1.74515e-07	0.322	0.8306	-0.51	3167	-	LCLAT1
8	65282160	65282258	99	12	4.7538e-10	0.0196	0.5015	-0.48	3628	-	RP11-32K4.2
11	67776123	67776234	112	5	1.89176e-07	0.533	0.8326	-0.3	3672	-	UNC93B1
16	88866384	88866505	122	5	1.77949e-12	0.0715	0.9131	-0.84	3682	-	CDT1
19	567498	567561	64	3	1.64113e-08	0.2945	0.8495	-0.56	3750	-	BSG
19	39739555	39739658	104	5	1.19064e-07	0.3988	0.7946	-0.4	3910	-	IL28B
2	237071725	237071857	133	7	3.31978e-08	0.17	0.6041	-0.43	4234	-	AC079135.1
14	91287431	91287578	148	8	1.07705e-08	0.0725	0.7389	-0.67	4609	-	TTC7B
17	77818156	77818242	87	7	8.69348e-07	0.0532	0.3578	-0.3	4929	-	CBX4
1	227746058	227746179	122	7	1.06188e-06	0.5211	0.8464	-0.33	5058	-	ZNF678
2	98698235	98698369	135	7	4.93781e-08	0.1038	0.7132	-0.61	5211	-	VWA3B
4	89448814	89448927	114	4	4.08197e-07	0.4726	0.8485	-0.38	5875	-	RP11-466G12.4
2	175193626	175193753	128	11	3.84592e-08	0.0889	0.4744	-0.39	5922	-	SP9
22	43042581	43042717	137	6	7.75945e-09	0.2432	0.6494	-0.41	5975	-	ATP5L2
2	26909117	26909243	127	6	4.97286e-10	0.1106	0.4905	-0.38	6316	-	KCNK3
8	144628719	144628819	101	2	9.98071e-08	0.1771	0.6581	-0.48	6559	-	GSDMD
2	25149334	25149458	125	3	4.28193e-08	0.3905	0.7893	-0.4	6627	-	ADCY3
16	73100394	73100505	112	10	1.32942e-06	0.0373	0.5381	-0.5	6798	-	ZFHX3
2	232253187	232253328	142	7	7.55648e-08	0.0441	0.5502	-0.51	6927	-	B3GNT7
19	52104767	52104878	112	15	4.24497e-07	0.1686	0.746	-0.58	7135	-	AC018755.11
18	55095483	55095609	127	13	1.75473e-09	0.0595	0.6001	-0.54	7309	-	ONECUT2
7	158505107	158505234	128	5	2.32351e-08	0.1901	0.8275	-0.64	7588	-	NCAPG2
1	32238359	32238454	96	15	1.17337e-07	0.0162	0.6076	-0.59	7866	-	BAI2
8	142119339	142119443	105	4	1.26109e-08	0.1236	0.6813	-0.56	7935	-	DENND3
10	43913048	43913154	107	4	7.87689e-09	0.1845	0.6941	-0.51	8416	-	HNRNPF
20	3073895	3073994	100	8	1.08454e-07	0.0721	0.5805	-0.51	8526	-	AVP
7	27289725	27289831	107	5	8.51415e-10	0.2806	0.8029	-0.52	8879	-	RP1-170O19.17
2	97193163	97193285	123	8	3.35093e-07	0.0175	0.3619	-0.34	9196	-	ARID5A
2	131109362	131109490	129	3	2.40681e-08	0.132	0.7012	-0.57	9441	-	CCDC115
19	45899743	45899838	96	14	7.97778e-11	0.2451	0.8729	-0.63	9630	-	CD3EAP
15	53093296	53093404	109	6	7.12816e-07	0.0712	0.452	-0.38	10024	-	ONECUT1
5	2741036	2741154	119	5	7.94881e-07	0.0986	0.6101	-0.51	11092	-	C5orf38
13	112710254	112710368	115	16	1.34396e-08	0.0612	0.5105	-0.45	11546	-	SOX1
10	8083820	8083925	106	3	2.52067e-08	0.118	0.4755	-0.36	11643	-	GATA3
9	139541221	139541347	127	4	1.88776e-07	0.0755	0.3915	-0.32	11962	-	EGFL7
5	92906559	92906699	141	13	7.16306e-08	0.0513	0.5788	-0.53	12345	-	NR2F1
19	18210259	18210393	135	4	6.7535e-07	0.0602	0.3999	-0.34	12563	-	IL12RB1
22	30675511	30675649	139	8	7.77118e-09	0.0625	0.3745	-0.31	12683	-	OSM
9	139539576	139539676	101	3	2.70786e-09	0.1	0.4392	-0.34	13633	-	EGFL7
7	752307	752395	89	9	3.0811e-08	0.0661	0.6917	-0.63	13944	-	HEATR2
17	77789672	77789764	93	13	1.84784e-07	0.1178	0.6916	-0.57	14191	-	CBX8
11	47414351	47414487	137	6	5.66315e-13	0.166	0.7837	-0.62	14197	-	SLC39A13
2	130970868	130970958	91	7	4.37143e-07	0.3221	0.7381	-0.42	14835	-	TUBA3E
15	53098278	53098405	128	17	5.10697e-07	0.0361	0.5758	-0.54	15006	-	ONECUT1
12	122442163	122442261	99	3	9.23147e-10	0.0826	0.5568	-0.47	15068	-	BCL7A
1	1830581	1830700	120	5	3.8443e-07	0.192	0.7791	-0.59	15567	-	CALML6
12	53359317	53359417	101	8	1.64501e-09	0.1198	0.6215	-0.5	15580	-	KRT8
19	30287036	30287151	116	4	2.7633e-10	0.0833	0.7905	-0.71	15751	-	CCNE1
6	163817972	163818109	138	5	2.01727e-08	0.0943	0.7008	-0.61	16924	-	QKI
20	23636439	23636548	110	4	1.16938e-11	0.0454	0.7877	-0.74	17330	-	CST3
12	54088832	54088967	136	8	2.64201e-08	0.0638	0.4486	-0.38	17641	-	ATP5G2
19	45755367	45755481	115	4	5.02437e-08	0.0874	0.5291	-0.44	17899	-	EXOC3L2
1	842054	842117	64	3	1.60414e-17	0.1252	0.9096	-0.78	18144	-	SAMD11
19	39260851	39261011	161	21	5.93191e-08	0.0662	0.6541	-0.59	18832	-	LGALS7B
6	7706840	7706967	128	5	8.89808e-08	0.322	0.8043	-0.48	19366	-	BMP6
19	14549895	14550024	130	4	9.0945e-12	0.0495	0.631	-0.58	19725	-	DDX39A
1	8959033	8959149	117	4	1.14466e-07	0.4117	0.9632	-0.55	19726	-	ENO1
10	116561395	116561486	92	3	2.96203e-09	0.0932	0.6887	-0.6	20018	-	FAM160B1
2	240302429	240302575	147	7	1.17963e-06	0.3536	0.7937	-0.44	20556	-	AC062017.1
8	142105663	142105795	133	6	5.66675e-13	0.0246	0.7151	-0.69	21583	-	DENND3
8	29230402	29230483	82	4	8.63862e-12	0.0316	0.5802	-0.55	22218	-	DUSP4
11	2466817	2466926	110	6	1.47771e-06	0.0476	0.3162	-0.27	22543	-	TRPM5
1	3593716	3593857	142	4	1.24311e-09	0.0758	0.6671	-0.59	24392	-	WRAP73
8	145900817	145900935	119	5	6.96154e-13	0.0619	0.8596	-0.8	24804	-	AF186192.2
6	108304505	108304621	117	4	1.00799e-07	0.5395	0.8959	-0.36	25024	-	SEC63
3	183723859	183723962	104	4	8.55315e-11	0.0963	0.7063	-0.61	25371	-	HTR3D
13	100649792	100649885	94	4	1.33981e-07	0.0878	0.579	-0.49	25630	-	ZIC5
22	50328391	50328473	83	5	3.85757e-09	0.1692	0.7375	-0.57	25689	-	PIM3
16	88844286	88844414	129	8	2.4596e-07	0.5178	0.8299	-0.31	25773	-	CDT1
19	38423497	38423599	103	4	2.82825e-11	0.5559	0.9581	-0.4	26181	-	WDR87
9	135879476	135879596	121	4	2.18352e-13	0.0886	0.7945	-0.71	26481	-	GTF3C5
3	128322930	128323037	108	4	3.44058e-14	0.0991	0.9055	-0.81	28002	-	C3orf27
1	29586200	29586313	114	9	1.32405e-07	0.0264	0.2809	-0.25	28747	-	MECR
11	2890369	2890489	121	11	5.97349e-08	0.2104	0.6998	-0.49	30463	-	SLC22A18
8	142096529	142096624	96	3	1.17512e-10	0.0744	0.7282	-0.65	30754	-	DENND3
20	24898824	24898954	131	5	3.44001e-08	0.2	0.5211	-0.32	30913	-	CST7
5	141737218	141737333	116	5	3.10769e-09	0.1355	0.5729	-0.44	31199	-	SPRY4
2	27530081	27530199	119	5	6.34429e-08	0.1542	0.5286	-0.37	31397	-	SLC30A3
10	29546138	29546261	124	5	1.02594e-09	0.0498	0.3823	-0.33	31730	-	LYZL1
19	47324790	47324921	132	4	2.54913e-11	0.1485	0.7794	-0.63	32940	-	SLC1A5
15	89911591	89911690	100	6	1.65777e-09	0.0696	0.4682	-0.4	33500	-	POLG
16	29640179	29640290	112	6	2.3289e-07	0.3761	0.8727	-0.5	34011	-	SPN
4	6660563	6660693	131	19	4.80706e-10	0.0254	0.5452	-0.52	34104	-	S100P
X	382776	382865	90	7	2.82011e-07	0.0647	0.4738	-0.41	35087	-	PPP2R3B
21	45232096	45232223	128	7	5.57135e-08	0.1152	0.4977	-0.38	35771	-	CSTB
11	68075718	68075813	96	4	7.3446e-07	0.4993	0.8677	-0.37	36250	-	C11orf24
11	68076024	68076144	121	3	2.21207e-07	0.4914	0.9556	-0.46	36556	-	C11orf24
18	12911206	12911342	137	8	3.21822e-09	0.0477	0.556	-0.51	36642	-	SEH1L
11	2884044	2884170	127	14	6.04344e-07	0.0384	0.5396	-0.5	36782	-	SLC22A18
18	43266965	43267069	105	3	6.13646e-13	0.059	0.7664	-0.71	37024	-	SLC14A1
10	112220404	112220529	126	5	2.86875e-13	0.0922	0.8343	-0.74	37068	-	DUSP5
15	81707075	81707177	103	4	5.96661e-13	0.1307	0.7986	-0.67	40522	-	TMC3
5	10562796	10562902	107	12	3.18589e-07	0.4649	0.8307	-0.37	40601	-	RP11-1C1.5
6	30752932	30753039	108	3	8.08315e-09	0.0884	0.6096	-0.52	40602	-	IER3
19	7853152	7853276	125	11	1.1743e-08	0.0722	0.5	-0.43	40689	-	CD209
19	16394451	16394592	142	10	5.43372e-07	0.0633	0.3747	-0.31	41060	-	KLF2
3	128336893	128336979	87	6	1.25136e-06	0.0155	0.4605	-0.45	41965	-	C3orf27
6	2793203	2793303	101	4	1.48357e-07	0.6186	0.9694	-0.35	42004	-	MYLK4
3	128336980	128337082	103	7	1.85911e-08	0.0251	0.4442	-0.42	42052	-	C3orf27
6	43070087	43070182	96	3	8.45859e-07	0.5916	0.9167	-0.33	42544	-	MRPL2
13	21520242	21520358	117	5	3.00226e-11	0.0714	0.6346	-0.56	43056	-	XPO4
7	73301081	73301177	97	4	4.49716e-07	0.059	0.463	-0.4	44217	-	WBSCR27
19	16560467	16560556	90	2	2.22162e-13	0.1125	0.8546	-0.74	46650	-	C19orf44
2	233928766	233928857	92	2	8.11407e-11	0.0995	0.7429	-0.64	50785	-	NGEF
12	115173534	115173629	96	4	4.41357e-11	0.0715	0.7601	-0.69	51566	-	TBX3
8	20092356	20092455	100	3	8.62133e-07	0.1377	0.5232	-0.39	51640	-	SLC18A1
6	15193829	15193946	118	6	4.73005e-07	0.1314	0.5517	-0.42	51789	-	JARID2
7	73720764	73720882	119	8	9.66176e-09	0.0849	0.6651	-0.58	51991	-	RFC2
15	96884532	96884648	117	5	6.43164e-10	0.0502	0.6433	-0.59	52873	-	AC016251.1
3	50553223	50553343	121	5	1.6689e-07	0.0453	0.33	-0.28	53241	-	HEMK1
20	49072413	49072539	127	4	1.25169e-06	0.0866	0.7105	-0.62	54353	-	PTPN1
1	54953334	54953420	87	6	1.37394e-06	0.1047	0.6855	-0.58	54511	-	ACOT11
2	175205499	175205632	134	12	1.37899e-08	0.0657	0.3683	-0.3	54827	-	SCRN3
15	31508808	31508942	135	8	8.28052e-08	0.0595	0.4988	-0.44	55333	-	TRPM1
4	13541663	13541809	147	7	8.35426e-07	0.0976	0.3791	-0.28	55675	-	RAB28
3	58159232	58159370	139	5	9.34091e-07	0.148	0.5987	-0.45	63864	-	ABHD6
15	96896675	96896809	135	7	4.31161e-11	0.1521	0.8447	-0.69	65016	-	AC016251.1
2	232055508	232055625	118	10	8.73748e-08	0.1404	0.4861	-0.35	65677	-	HTR2B
17	49012893	49013007	115	4	1.09221e-09	0.369	0.8811	-0.51	67555	-	TOB1
17	65430544	65430635	92	2	1.02078e-08	0.1303	0.7226	-0.59	67802	-	PSMD12
14	57265848	57265966	119	6	1.23673e-07	0.0808	0.515	-0.43	68596	-	RP11-1085N6.3
15	96902861	96902971	111	5	7.08225e-10	0.0683	0.3438	-0.28	71202	-	AC016251.1
4	155412148	155412234	87	10	3.50029e-07	0.0339	0.3806	-0.35	71875	-	FGB
3	184504484	184504592	109	4	2.51771e-07	0.1205	0.5789	-0.46	74649	-	MAGEF1
20	56055747	56055876	130	4	2.0056e-14	0.1688	0.7867	-0.62	75385	-	PCK1
10	120591894	120592021	128	3	1.30759e-09	0.0905	0.4972	-0.41	77134	-	C10orf46
21	45274879	45274975	97	6	1.36817e-06	0.4043	0.8142	-0.41	78554	-	CSTB
1	145130118	145130258	141	5	1.64419e-10	0.1922	0.8176	-0.63	78862	-	NOTCH2NL
17	2696048	2696144	97	6	6.98176e-13	0.0628	0.6061	-0.54	81122	-	KIAA0664
6	20320031	20320140	110	6	7.4382e-14	0.0613	0.8774	-0.82	81998	-	E2F3
20	56048247	56048366	120	3	1.49599e-08	0.0501	0.5676	-0.52	82895	-	PCK1
17	77903975	77904062	88	11	3.62991e-08	0.0108	0.5789	-0.57	90748	-	CBX4
17	77904063	77904151	89	7	2.32314e-09	0.0537	0.5723	-0.52	90836	-	CBX4
1	208508912	208509010	99	4	5.97307e-08	0.1277	0.6287	-0.5	91248	-	PLXNA2
17	77907953	77908057	105	5	1.9553e-11	0.2048	0.8434	-0.64	94726	-	CBX4
10	100992796	100992897	102	4	2.77724e-07	0.0866	0.4445	-0.36	95960	-	CNNM1
21	45293079	45293191	113	6	7.65796e-12	0.1197	0.8692	-0.75	96754	-	CSTB
20	56035406	56035523	118	6	1.56257e-08	0.4444	0.9169	-0.47	100529	-	MTRNR2L3
6	10391217	10391333	117	8	4.41696e-10	0.106	0.6004	-0.49	101124	-	GCNT2
2	8715637	8715753	117	5	2.41667e-12	0.0601	0.6792	-0.62	103223	-	ID2
4	6310793	6310924	132	14	6.27727e-10	0.0776	0.6762	-0.6	108476	-	JAKMIP1
4	9499870	9499984	115	9	1.12479e-08	0.1332	0.4241	-0.29	109162	-	RP11-1396O13.13
20	17840266	17840395	130	9	2.00886e-12	0.0905	0.593	-0.5	109162	-	C20orf72
15	33603786	33603882	97	11	4.93357e-13	0.0356	0.4503	-0.41	116890	-	FMN1
15	96951692	96951796	105	5	1.09652e-07	0.1366	0.7712	-0.63	120033	-	AC016251.1
14	101471995	101472114	120	6	1.05582e-06	0.0841	0.3658	-0.28	120812	-	RTL1
9	86717227	86717345	119	6	3.04422e-10	0.0849	0.536	-0.45	121659	-	HNRNPK
1	91304876	91304971	96	3	1.27086e-06	0.2928	0.7596	-0.47	122083	-	BARHL2
16	85522260	85522420	161	4	4.09113e-08	0.3032	0.9254	-0.62	122604	-	KIAA0182
19	5499096	5499237	142	4	4.63473e-11	0.348	0.7808	-0.43	123914	-	SAFB
22	42736920	42737067	148	12	1.39724e-09	0.1541	0.6137	-0.46	125473	-	TCF20
16	85518614	85518750	137	6	7.69723e-11	0.2841	0.8883	-0.6	126274	-	KIAA0182
13	29105355	29105464	110	14	9.42311e-10	0.0132	0.5251	-0.51	127778	-	POMP
22	46314402	46314511	110	4	1.13815e-06	0.1485	0.5933	-0.44	135239	-	MIR4763
2	89064515	89064643	129	10	4.99786e-10	0.2193	0.6411	-0.42	137422	-	EIF2AK3
22	50098170	50098263	94	7	1.40167e-06	0.0875	0.4396	-0.35	149228	-	ZBED4
13	111719141	111719265	125	8	9.73727e-08	0.121	0.5465	-0.43	151726	-	ANKRD10
17	54756052	54756197	146	7	1.00822e-10	0.0347	0.6643	-0.63	155264	-	DGKE
21	44746073	44746160	88	6	4.98813e-07	0.0337	0.364	-0.33	163687	-	AP001631.10
2	54649143	54649242	100	5	8.57791e-13	0.0689	0.8293	-0.76	165735	-	TSPYL6
1	171566807	171566943	137	5	4.18913e-11	0.1061	0.8197	-0.71	183846	-	METTL13
15	58877335	58877455	121	3	8.01377e-07	0.4087	0.7542	-0.35	185937	-	FAM63B
13	50701690	50701815	126	14	9.24184e-09	0.0151	0.5382	-0.52	191065	-	SPRYD7
5	72594202	72594293	92	11	4.74025e-08	0.0978	0.5417	-0.44	199941	-	BTF3
1	121139039	121139182	144	9	1.24646e-07	0.2755	0.8653	-0.59	203103	-	FCGR1B
2	177873451	177873583	133	6	4.0108e-10	0.1136	0.7105	-0.6	203709	-	HNRNPA3
2	118982149	118982262	114	12	3.07098e-08	0.0512	0.5037	-0.45	210441	-	CCDC93
8	6631624	6631729	106	4	5.17288e-07	0.108	0.5918	-0.48	210695	-	ANGPT2
2	121199506	121199626	121	6	7.28648e-10	0.1389	0.5298	-0.39	218523	-	TMEM185B
3	187676564	187676666	103	8	8.10721e-08	0.0274	0.7632	-0.74	219666	-	AC022498.1
10	12458668	12458766	99	3	3.23203e-07	0.1595	0.5953	-0.44	220526	-	NUDT5
10	31876021	31876118	98	5	1.76468e-10	0.0942	0.8442	-0.75	223085	-	AL117340.1
12	47701049	47701162	114	5	4.62228e-08	0.101	0.7992	-0.7	227316	-	AMIGO2
10	44373782	44373890	109	3	6.98779e-10	0.3714	0.8311	-0.46	229479	-	ZNF32
18	42950295	42950409	115	3	1.34179e-06	0.1341	0.4175	-0.28	244358	-	SLC14A2
15	70642276	70642399	124	4	1.54957e-06	0.0881	0.5452	-0.46	251762	-	TLE3
7	37470219	37470322	104	4	1.33502e-07	0.4989	0.8365	-0.34	253078	-	GPR141
12	115103712	115103854	143	9	8.66284e-09	0.0636	0.8226	-0.76	257466	-	TBX5
1	229126192	229126289	98	5	5.13366e-09	0.076	0.7828	-0.71	259095	-	TMEM78
3	127056955	127057070	116	13	1.91793e-07	0.1567	0.4147	-0.26	259997	-	MCM2
6	17016423	17016568	146	11	2.93363e-07	0.0763	0.4065	-0.33	265010	-	RBM24
1	149287723	149287817	95	7	2.97723e-07	0.0719	0.5443	-0.47	265187	-	PPIAL4C
13	112758896	112759018	123	9	3.57805e-07	0.0354	0.4497	-0.41	271616	-	SPACA7
17	29923677	29923805	129	3	1.44574e-07	0.1014	0.5225	-0.42	274911	-	EVI2A
12	2393191	2393318	128	6	5.97999e-10	0.0291	0.5746	-0.55	279491	-	DCP1B
7	101556736	101556842	107	4	3.15244e-07	0.2664	0.6893	-0.42	284161	-	MYL10
9	91623708	91623795	88	5	1.76471e-11	0.1411	0.8362	-0.7	302319	-	CKS2
16	14404719	14404828	110	5	4.27997e-10	0.1102	0.6829	-0.57	321845	-	BFAR
4	4866795	4866945	151	7	2.45767e-07	0.1555	0.4308	-0.28	322723	-	STX18
12	114252680	114252798	119	5	7.62062e-10	0.6143	0.9408	-0.33	342596	-	LHX5
2	636911	637014	104	8	5.39328e-07	0.1218	0.3713	-0.25	348061	-	FAM150B
1	235093614	235093752	139	5	1.51984e-08	0.4923	0.8407	-0.35	348344	-	IRF2BP2
19	34310500	34310624	125	4	6.54483e-08	0.3886	0.7649	-0.38	352729	-	LSM14A
1	235113120	235113211	92	3	9.34804e-11	0.3598	0.8839	-0.52	367850	-	IRF2BP2
20	55532749	55532859	111	6	2.01492e-08	0.0575	0.6174	-0.56	371957	-	SPO11
7	64408046	64408133	88	11	7.85976e-08	0.0163	0.6866	-0.67	384563	-	ZNF680
1	25196356	25196446	91	3	1.78555e-07	0.161	0.5043	-0.34	402536	-	RHD
10	111217079	111217220	142	6	9.41391e-08	0.0841	0.5002	-0.42	538907	-	ADD3
4	124427023	124427141	119	11	4.59462e-09	0.0391	0.4062	-0.37	582901	-	NUDT6
13	110358778	110358881	104	3	2.57956e-07	0.4913	0.9342	-0.44	599279	-	COL4A2
10	44788870	44789009	140	12	1.65717e-08	0.1072	0.5737	-0.47	617640	-	TMEM72
2	45231152	45231248	97	8	1.33101e-06	0.083	0.4623	-0.38	642152	-	PREPL
2	137522364	137522477	114	5	3.62184e-08	0.0416	0.5858	-0.54	646630	-	CXCR4
3	65336414	65336539	126	5	1.07593e-11	0.2826	0.8858	-0.6	662739	-	ADAMTS9
6	164285202	164285320	119	5	1.78874e-08	0.3981	0.7381	-0.34	672363	-	AL078585.1
1	50680453	50680558	106	5	6.70629e-07	0.078	0.6896	-0.61	745860	-	CDKN2C
6	9399394	9399509	116	8	3.15865e-07	0.1823	0.6748	-0.49	963601	-	SLC35B3
6	1621037	1621128	92	8	1.1254e-06	0.5165	0.9163	-0.4	964075	-	HUS1B
14	26674085	26674216	132	9	1.23885e-07	0.0897	0.4645	-0.37	1154583	-	STXBP6
3	81231453	81231553	101	4	6.0658e-08	0.3088	0.7777	-0.47	1414489	-	ROBO1
